# Supplementary material for: Attention problems and cortical maturation in a large longitudinal sample of youths: The importance of accounting for sex differences
Source: Proc Natl Acad Sci U S A. 2026 May 18;123(21):e2605729123. doi: 10.1073/pnas.2605729123 (PMC13213984; doi:10.1073/pnas.2605729123)
Supplement: Supplementary file 2 — Code S01 (TXT) [file pnas.2605729123.sd01.txt]

TABLE OF CONTENTS
---------------------------------------- 

  DATA LOADING & SETUP
     1. scripts/load_data/setup.r
     2. scripts/load_data/load_data.r

  SOURCE FUNCTIONS
     3. src/functions_regression.r
     4. src/clean_qc.r
     5. src/merge_vars.r
     6. src/process_puberty.r
     7. src/missingness.r
     8. src/io.r

  AP MODELS
     9. scripts/run_models/AP_models/run_AP_models.r
    10. scripts/run_models/AP_models/run_AP_models_decomp.r
    11. scripts/run_models/AP_models/run_AP_models_decomp_sex_strat.r
    12. scripts/run_models/AP_models/run_sex_strat_models.r
    13. scripts/run_models/AP_models/run_age_attn_sex_snh.r
    14. scripts/run_models/AP_models/run_age_squared_models.r

  KSADS MODELS
    15. scripts/run_models/KSADS_models/run_KSADS_stable_models.r
    16. scripts/run_models/KSADS_models/run_KSADS_sex_strat_models.r
    17. scripts/run_models/KSADS_models/run_age_ksads_sex.r
    18. scripts/run_models/KSADS_models/run_age_squared_ksads_stable.r

  PGS MODELS
    19. scripts/run_models/PGS_models/run_PGS_models.r

  DESCRIPTIVE & OTHER MODELS
    20. scripts/run_models/other_models/run_other_models.R

  BRAIN MAP PLOTS
    21. scripts/run_plots/run_plots.r

  INTERACTION PLOTS
    22. scripts/run_plots/run_interaction_plots.r


################################################################################ 
##  SECTION: DATA LOADING & SETUP
################################################################################ 

================================================================================ 
## FILE  1: scripts/load_data/setup.r
================================================================================ 

## 48 lines

# scripts/setup.r
# Load libraries, paths, and source all function files.
# Sourced by load_data.r and all analysis scripts.

library(dplyr)
library(lme4)
library(lmerTest)
library(readr)
library(rlang)
library(progress)
library(purrr)
library(tibble)
library(tidyr)
library(yaml)
library(car)
library(data.table)
library(stringr)

# === Paths from YAML ===
paths <- yaml::read_yaml("config/paths.yaml")
abcd_path     <- paths$abcd_data
pgs_path      <- paths$pgs_data
interim_dir   <- paths$interim
processed_dir <- paths$processed

message("Using ABCD path: ", abcd_path)
message("Using PGS path: ", pgs_path)
message("Using interim dir: ", interim_dir)
message("Using processed dir: ", processed_dir)

# === Results directories ===
results_dir <- "results"
tables_dir  <- file.path(results_dir, "tables")
fig_dir     <- file.path(results_dir, "figures")

# === Source all function scripts in src/ ===
src_dir <- "src"
if (!dir.exists(src_dir)) {
  stop("src directory not found at: ", src_dir, "\nCurrent working directory: ", getwd())
}

src_files <- list.files(src_dir, pattern = "\\.r$", full.names = TRUE, ignore.case = TRUE)
if (length(src_files) == 0) {
  warning("No R scripts found in ", src_dir)
} else {
  invisible(sapply(src_files, source))
  message("Loaded ", length(src_files), " R scripts from ", src_dir)
}


================================================================================ 
## FILE  2: scripts/load_data/load_data.r
================================================================================ 

## 266 lines

# scripts/load_data.r
# Master data pipeline: load, merge, clean, classify, and save dat_qc.csv.
#
# PIPELINE OVERVIEW:
#   1. Merge ABCD parquet/tsv variables (demographics, CBCL, puberty, KSADS, PGS, cortical thickness, SHN QC, ancestry)
#   2. Data cleaning to properly code missing (don't know/refuse) values.
#   3. Process puberty variable(s) to collapse across sex
#   4. Filter: drop rows missing targets or core covariates, keep sMRI QC pass only
#   5. Classify KSADS ADHD stable diagnosis (strict + sensitivity)
#   6. Print and export KSADS descriptive table
#   7. Save dat_qc.csv
#
# FILTERING FLAGS (applied in analysis scripts, not here):
#   shn_qc_indicator: 1 = fail (>= 63 surface holes), 0 = pass. Analysis scripts filter with:
#     filter(shn_qc_indicator == 0 | is.na(shn_qc_indicator))
#   shn is also included as a continuous covariate in all models.
#
# KSADS STABLE CLASSIFICATION COLUMNS:
#   ksads_stable_strict: Always/Never/Mixed (allow_miss = 0)
#   ksads_stable_sens:   Always/Almost_Always/Never/Mixed (allow_miss = 1)
#   Analysis scripts filter to desired groups (e.g., Always vs Never).
#

library(arrow)
source("scripts/load_data/setup.r")

# ==============================================================================
# Helper functions (local to this pipeline)
# ==============================================================================

na_if_any <- function(x, bad_values) {
  x[x %in% bad_values] <- NA
  x
}

read_id_file <- function(filepath) {
  ids <- scan(filepath, what = character(), quiet = TRUE)
  str_replace(ids, "^NDAR_INV", "sub-")
}

add_indicator <- function(df, id_vec, col_name, id_col = "participant_id") {
  df[[col_name]] <- as.integer(df[[id_col]] %in% id_vec)
  df
}

# ==============================================================================
# Main pipeline
# ==============================================================================

main <- function() {

  dir.create(interim_dir, showWarnings = FALSE, recursive = TRUE)

  # --- Variable definitions ---------------------------------------------------
  iv_attn  <- "mh_p_cbcl__synd__attn_sum"
  t_score  <- "mh_p_cbcl__synd__attn_tscore"

  demos <- c(
    "ab_g_stc__cohort_sex", "ab_g_dyn__visit_age",
    "mr_y_smri__vol__aseg__icv_sum", "ab_p_demo__income__hhold_001",
    "ab_g_dyn__design_mr__serial", "ab_g_stc__design_id__fam__gen",
    "mr_y_qc__incl__smri__t1_indicator", "ab_g_dyn__design_mr__software",
    "ab_g_dyn__cohort_income__hhold__6lvl", "ab_g_dyn__cohort_income__hhold__3lvl"
  )

  comorbids <- c("mh_p_cbcl__synd__ext_sum", "mh_p_cbcl__synd__int_sum")

  puberty <- c("ph_y_pds__m_mean", "ph_y_pds__f_mean",
               "ph_p_pds__m_mean", "ph_p_pds__f_mean")

  iv_pgs <- c("PGS002746_hmPOS_GRCh38_SUM", "PGS002746_hmPOS_GRCh38_AVG")
  pcas   <- sprintf("gn_y_popstruct_pc__%02d", 1:32)

  ksads_dx <- c("mh_p_ksads__adhd__pres_dx", "mh_p_ksads__adhd__past_dx",
                "mh_p_ksads__adhd__fullrem_dx", "mh_p_ksads__adhd__partrem_dx",
                "mh_p_ksads__adhd__unspec_dx", "mh_p_ksads__adhd__oth_dx")

  # Cortical thickness: 34 Desikan-Killiany regions x 2 hemispheres
  regions <- c(
    "bstmps", "cac", "cmfrt", "cn", "er", "ff", "ic", "ins", "iprt", "itmp",
    "lg", "lobfrt", "locc", "mobfrt", "mtmp", "pactr", "pcc", "pcg", "pfrt",
    "ph", "pob", "poctr", "pop", "prcn", "prctr", "ptg", "ptmp", "rac",
    "rmfrt", "sfrt", "sm", "sprt", "stmp", "ttmp"
  )
  targets <- c(
    paste0("mr_y_smri__thk__dsk__", regions, "__lh_mean"),
    paste0("mr_y_smri__thk__dsk__", regions, "__rh_mean")
  )

  # --- Step 1: Merge ABCD parquet variables -----------------------------------
  all_vars <- c(iv_attn, t_score, demos, comorbids, puberty, pcas, ksads_dx)
  merged_abcd_path <- file.path(interim_dir, "merged_abcd.parquet")

  abcd_data <- merge_selected_variables(abcd_path, all_vars, merged_abcd_path)

  # Keep only annual assessments
  abcd_data <- abcd_data |> filter(str_ends(session_id, "A"))

  # --- Step 2: Clean coded missing values -------------------------------------
  bad_vals <- c("nan", "n/a", "", 999, 777, "999", "777")

  message("BEFORE cleaning: 999 count income = ",
          sum(abcd_data$ab_g_dyn__cohort_income__hhold__6lvl %in% c(999, "999"), na.rm = TRUE))

  abcd_data <- abcd_data |>
    mutate(
      ab_g_dyn__cohort_income__hhold__6lvl = na_if_any(ab_g_dyn__cohort_income__hhold__6lvl, bad_vals),
      ab_g_stc__cohort_sex                 = na_if_any(ab_g_stc__cohort_sex, bad_vals)
    )

  message("AFTER cleaning: NA count income = ",
          sum(is.na(abcd_data$ab_g_dyn__cohort_income__hhold__6lvl)))

  # Clean KSADS ADHD dx: keep only 0/1, everything else → NA
  if ("mh_p_ksads__adhd__pres_dx" %in% names(abcd_data)) {
    ksads_raw <- abcd_data$mh_p_ksads__adhd__pres_dx
    n_before_na <- sum(is.na(ksads_raw))
    abcd_data$mh_p_ksads__adhd__pres_dx[!ksads_raw %in% c(0, 1, "0", "1")] <- NA
    n_after_na <- sum(is.na(abcd_data$mh_p_ksads__adhd__pres_dx))
    message("KSADS dx QC: ", n_after_na - n_before_na, " values set to NA (were not 0 or 1)")
    message("  0: ", sum(abcd_data$mh_p_ksads__adhd__pres_dx %in% c(0, "0"), na.rm = TRUE),
            ", 1: ", sum(abcd_data$mh_p_ksads__adhd__pres_dx %in% c(1, "1"), na.rm = TRUE),
            ", NA: ", sum(is.na(abcd_data$mh_p_ksads__adhd__pres_dx)))
  }

  # Convert sneaky missing values to proper NA
  char_cols <- names(abcd_data)[sapply(abcd_data, is.character)]
  for (col in char_cols) {
    abcd_data[[col]][abcd_data[[col]] %in% c("", "n/a", "nan", "NaN")] <- NA
  }

  # --- Step 3: Merge PGS data ------------------------------------------------
  pgs_file <- file.path(pgs_path, "ABCD-maf-0-01_all_scores.csv")
  message("Loading PGS data from ", pgs_file)

  pgs_data <- fread(pgs_file, select = c("IID", iv_pgs), data.table = FALSE) |>
    mutate(participant_id = str_replace(IID, "^NDAR_INV", "sub-"), IID = NULL)

  merged_data <- left_join(abcd_data, pgs_data, by = "participant_id")
  message("After merging PGS: ", nrow(merged_data), " x ", ncol(merged_data))

  # --- Step 4: Merge cortical thickness targets -------------------------------
  thickness_file <- file.path(abcd_path, "mr_y_smri__thk__dsk.parquet")
  message("Loading cortical thickness from ", thickness_file)

  thickness_data <- read_parquet(
    thickness_file,
    col_select = all_of(c("participant_id", "session_id", targets))
  )
  merged_data <- left_join(merged_data, thickness_data, by = c("participant_id", "session_id"))

  # --- Step 5: Merge surface hole QC (SHN) ------------------------------------
  qc_file <- file.path(paths$qc_data, "abcd_auto_postqc01.csv")
  message("Loading surface hole QC from ", qc_file)

  session_map <- c(
    "baseline_year_1_arm_1"    = "ses-00A",
    "2_year_follow_up_y_arm_1" = "ses-02A",
    "4_year_follow_up_y_arm_1" = "ses-04A",
    "6_year_follow_up_y_arm_1" = "ses-06A"
  )

  shn_data <- fread(qc_file, data.table = FALSE) |>
    (\(df) df[, c(1, 4, 6)])() |>
    setNames(c("subjectkey", "eventname", "apqc_smri_topo_ndefect")) |>
    mutate(
      participant_id = str_replace(subjectkey, "^NDAR_INV", "sub-"),
      session_id     = session_map[eventname]
    ) |>
    select(participant_id, session_id, shn = apqc_smri_topo_ndefect)

  merged_data <- left_join(merged_data, shn_data, by = c("participant_id", "session_id"))

  # SHN QC flag: >= 63 surface holes = fail (1), < 63 = pass (0)
  merged_data <- merged_data |>
    mutate(shn_qc_indicator = as.integer(shn >= 63))
  message("SHN QC: ",
          sum(merged_data$shn_qc_indicator == 1, na.rm = TRUE), " fail, ",
          sum(merged_data$shn_qc_indicator == 0, na.rm = TRUE), " pass, ",
          sum(is.na(merged_data$shn_qc_indicator)), " NA")

  # --- Step 6: Ancestry indicators --------------------------------------------
  eur_ids       <- read_id_file(file.path(pgs_path, "eur.txt"))
  singleton_ids <- read_id_file(file.path(pgs_path, "singleton.txt"))

  merged_data <- merged_data |>
    add_indicator(eur_ids, "eur") |>
    add_indicator(singleton_ids, "singleton")

  message("EUR: ", sum(merged_data$eur), ", Singleton: ", sum(merged_data$singleton))

  # --- Step 7: Process puberty + convert numeric columns ----------------------
  numeric_cols <- colnames(merged_data)[grepl(
    "pds__|cbcl__|visit_age|icv_sum|popstruct|PGS|thk__dsk", colnames(merged_data))]
  merged_data[numeric_cols] <- lapply(merged_data[numeric_cols], as.numeric)

  merged_data <- process_puberty(merged_data)
  message("Puberty processing complete")

  # --- Step 8: Missingness summary --------------------------------------------
  covariates_core <- c(
    "ab_g_dyn__visit_age",
    "ab_g_stc__cohort_sex",
    "ab_g_dyn__cohort_income__hhold__6lvl",
    "mr_y_smri__vol__aseg__icv_sum",
    "mh_p_cbcl__synd__attn_sum"
  )

  dir.create("results/tables/descriptive", recursive = TRUE, showWarnings = FALSE)
  summarize_missingness(merged_data, targets, covariates_core,
                        output_file = "results/tables/descriptive/missingness_pre_qc.csv")
  message("Missingness summary saved")

  # Save pre-QC merged data
  fwrite(merged_data, file.path(interim_dir, "merged_cleaned.csv"))

  # --- Step 9: QC filter ------------------------------------------------------
  # Drops rows missing any target or core covariate, keeps sMRI T1 QC pass only
  dat_qc <- clean_qc(merged_data, targets, covariates_core)
  message("After QC: ", nrow(dat_qc), " rows, ", length(unique(dat_qc$participant_id)), " participants")

  # --- Step 10: KSADS stable classification -----------------------------------
  # Classify at person level, merge back onto row-level data.
  # strict:      Always (dx every tp) vs Never (0 on ALL ksads dx vars)
  # sensitivity: Almost_Always (allow 1 miss) also included as cases
  cat("\n========================================\n")
  cat("  KSADS Stable Diagnosis Classification\n")
  cat("========================================\n")

  dat_with_ksads <- dat_qc %>% filter(!is.na(mh_p_ksads__adhd__pres_dx))
  person_strict <- classify_ksads_stable(dat_with_ksads, allow_miss = 0)
  person_sens   <- classify_ksads_stable(dat_with_ksads, allow_miss = 1)

  print_classification(person_strict, "Primary (strict: allow_miss = 0)")
  print_classification(person_sens,   "Sensitivity (allow_miss = 1)")
  check_miss_timepoint_dx(dat_qc, person_sens)

  # Merge person-level classification onto row-level data
  dat_qc <- dat_qc %>%
    left_join(person_strict %>% select(participant_id, ksads_stable_strict = group),
              by = "participant_id") %>%
    left_join(person_sens %>% select(participant_id, ksads_stable_sens = group),
              by = "participant_id")

  # Summary of classification columns
  cat("\n  Classification columns added to dat_qc:\n")
  cat("    ksads_stable_strict: ", paste(names(table(dat_qc$ksads_stable_strict)),
      table(dat_qc$ksads_stable_strict), sep = "=", collapse = ", "), "\n")
  cat("    ksads_stable_sens:   ", paste(names(table(dat_qc$ksads_stable_sens)),
      table(dat_qc$ksads_stable_sens), sep = "=", collapse = ", "), "\n")

  # Export descriptive table CSV
  dir.create(file.path(tables_dir, "descriptives"), recursive = TRUE, showWarnings = FALSE)
  export_ksads_descriptive_table(
    dat_qc, person_strict, person_sens,
    file.path(tables_dir, "descriptives", "ksads_stable_descriptives.csv"))

  # --- Save -------------------------------------------------------------------
  dir.create(processed_dir, recursive = TRUE, showWarnings = FALSE)
  fwrite(dat_qc, file.path(processed_dir, "dat_qc.csv"))
  message("\nSaved dat_qc.csv: ", nrow(dat_qc), " rows x ", ncol(dat_qc), " cols")
  message("  Participants: ", length(unique(dat_qc$participant_id)))
  message("  Columns added: shn, shn_qc_indicator, ksads_stable_strict, ksads_stable_sens")
}

main()


################################################################################ 
##  SECTION: SOURCE FUNCTIONS
################################################################################ 

================================================================================ 
## FILE  3: src/functions_regression.r
================================================================================ 

## 754 lines

# src/functions_regression.r
# Shared functions for regression-based analyses in the attention project.
#
# Data prep:     rescale_numeric, prepare_data
# Core models:   run_fdr_regression, run_fdr_regression_factor
# Block tests:   fit_ml, get_term, run_block_test, print_block_summary
# Nonlinear AP:  run_nonlinear_ap
# KSADS:         classify_ksads_stable, match_controls_1to1, balance_controls_on_sex,
#                print_classification, check_miss_timepoint_dx, print_timepoint_coverage,
#                export_ksads_descriptive_table
# Plotting:      parse_roi, make_nd_sex, make_nd_ap, make_nd_ap_strat, write_pdf


# ==============================================================================
# Data preparation
# ==============================================================================
rescale_numeric <- function(data) {
  for (col in names(data)) {
    if (is.numeric(data[[col]]) || is.integer(data[[col]])) {
      data[[col]] <- as.numeric(scale(data[[col]]))
    }
  }
  data
}


prepare_data <- function(processed_dir,
                         extra_categorical = NULL,
                         target_pattern = "thk__dsk",
                         exclude_target = "mr_y_smri__thk__dsk_mean") {
  # Load dat_qc.csv, factor categoricals, apply SHN QC filter,
  # identify targets, and scale.

  dat <- read.csv(file.path(processed_dir, "dat_qc.csv"), header = TRUE)

  base_categorical <- c("ab_g_stc__cohort_sex",
                         "ab_g_dyn__cohort_income__hhold__6lvl",
                         "ab_g_dyn__cohort_income__hhold__3lvl",
                         "ab_g_dyn__design_mr__serial",
                         "ab_g_stc__design_id__fam__gen",
                         "eur", "singleton",
                         "mr_y_qc__incl__smri__t1_indicator")

  categorical <- unique(c(base_categorical, extra_categorical))
  categorical <- categorical[categorical %in% colnames(dat)]
  dat[categorical] <- lapply(dat[categorical], factor)

  # SHN QC: exclude scans with >= 63 surface holes
  dat <- dat %>% filter(shn_qc_indicator == 0 | is.na(shn_qc_indicator))
  message("After SHN QC exclusion: ", nrow(dat), " rows")

  targets <- colnames(dat)[grepl(target_pattern, colnames(dat))]
  if (!is.null(exclude_target)) {
    targets <- targets[!targets %in% exclude_target]
  }

  list(
    dat_scaled = rescale_numeric(dat),
    dat_raw    = dat,
    targets    = targets,
    n_rows     = nrow(dat)
  )
}


# ==============================================================================
# Core FDR regression (used by AP models and 3-way interaction scripts)
# ==============================================================================

run_fdr_regression <- function(data, targets, formula_template, var_of_interest, alpha = 0.05) {
  # Fit one LME per target, extract var_of_interest, FDR-correct across targets.
  # Returns full (unthresholded) results with all covariate coefficients.
  # Uses only base R to avoid namespace conflicts (data.table masks rlang/:=).

  rows <- list()

  for (i in seq_along(targets)) {
    target <- targets[i]
    formula_str <- gsub("[{]target[}]", target, formula_template)

    result <- try({
      model <- lmer(as.formula(formula_str), data = data)
      s <- summary(model)
      cnames <- rownames(coef(s))

      # Find the VOI — try exact, then reversed interaction order
      voi <- var_of_interest
      if (!(voi %in% cnames) && grepl(":", voi)) {
        parts <- strsplit(voi, ":")[[1]]
        voi_rev <- paste(rev(parts), collapse = ":")
        if (voi_rev %in% cnames) voi <- voi_rev
      }

      if (!(voi %in% cnames)) {
        if (i == 1) {
          message("  VOI '", var_of_interest, "' not in coefficients.")
          message("  Available: ", paste(cnames, collapse = ", "))
        }
        NULL
      } else {
        # Extract all fixed-effect coefficients
        all_fe <- coef(s)
        coef_vals <- all_fe[, "Estimate"]
        p_vals    <- all_fe[, "Pr(>|t|)"]
        t_vals    <- all_fe[, "t value"]

        # Build one flat row
        row <- data.frame(target = target, stringsAsFactors = FALSE)
        row[[paste0(var_of_interest, "_coef")]]   <- all_fe[voi, "Estimate"]
        row[[paste0(var_of_interest, "_raw_p")]]  <- all_fe[voi, "Pr(>|t|)"]
        row[[paste0(var_of_interest, "_t_stat")]]  <- all_fe[voi, "t value"]

        # All covariate coefs and p-values as columns
        for (cn in cnames) {
          row[[paste0("coef_", cn)]] <- coef_vals[cn]
          row[[paste0("p_", cn)]]    <- p_vals[cn]
        }

        row$model_AIC <- AIC(model)
        row$model_BIC <- BIC(model)
        row$model_logLik <- as.numeric(logLik(model))
        row$model_nobs <- nobs(model)
        row$model_is_singular <- isSingular(model)
        row
      }
    }, silent = TRUE)

    if (!inherits(result, "try-error") && !is.null(result)) {
      rows[[length(rows) + 1]] <- result
    } else if (inherits(result, "try-error") && i <= 3) {
      message("  Model failed for ", target, ": ", conditionMessage(attr(result, "condition")))
    }
  }

  if (length(rows) == 0) return(data.frame())

  out <- do.call(rbind, rows)

  # FDR correction
  fdr_col <- paste0(var_of_interest, "_fdr_p")
  raw_col <- paste0(var_of_interest, "_raw_p")
  out[[fdr_col]] <- p.adjust(out[[raw_col]], method = "BH")

  out
}


run_fdr_regression_factor <- function(data, targets, formula_template, var_pattern,
                                      alpha = 0.05) {
  # Like run_fdr_regression but uses regex (var_pattern) to find the
  # coefficient of interest. Handles factor-level suffixes that lme4 appends.

  rows <- list()

  for (i in seq_along(targets)) {
    target <- targets[i]
    formula_str <- gsub("[{]target[}]", target, formula_template)

    result <- try({
      model <- lmer(as.formula(formula_str), data = data)
      s     <- summary(model)
      cnames <- rownames(coef(s))
      hits  <- grep(var_pattern, cnames, value = TRUE)

      if (length(hits) == 0) {
        if (i == 1) message("  No coef matching '", var_pattern, "' in ", target)
        NULL
      } else {
        matched_var <- hits[1]

        all_fe <- coef(s)

        row <- data.frame(target = target, matched_coef_name = matched_var,
                          stringsAsFactors = FALSE)
        row[["voi_coef"]]  <- all_fe[matched_var, "Estimate"]
        row[["voi_raw_p"]] <- all_fe[matched_var, "Pr(>|t|)"]
        row[["voi_t_stat"]] <- all_fe[matched_var, "t value"]

        for (cn in cnames) {
          row[[paste0("coef_", cn)]] <- all_fe[cn, "Estimate"]
          row[[paste0("p_", cn)]]    <- all_fe[cn, "Pr(>|t|)"]
        }

        row$model_AIC <- AIC(model)
        row$model_BIC <- BIC(model)
        row$model_logLik <- as.numeric(logLik(model))
        row$model_nobs <- nobs(model)
        row$model_is_singular <- isSingular(model)
        row
      }
    }, silent = TRUE)

    if (!inherits(result, "try-error") && !is.null(result)) {
      rows[[length(rows) + 1]] <- result
    } else if (inherits(result, "try-error") && i <= 3) {
      message("  Model failed for ", target, ": ", conditionMessage(attr(result, "condition")))
    }
  }

  if (length(rows) == 0) return(data.frame())

  out <- do.call(rbind, rows)

  # Rename voi columns using the matched coefficient name
  matched_label <- out$matched_coef_name[1]
  names(out)[names(out) == "voi_coef"]  <- paste0(matched_label, "_coef")
  names(out)[names(out) == "voi_raw_p"] <- paste0(matched_label, "_raw_p")
  names(out)[names(out) == "voi_t_stat"] <- paste0(matched_label, "_t_stat")

  # FDR correction
  fdr_col <- paste0(matched_label, "_fdr_p")
  raw_col <- paste0(matched_label, "_raw_p")
  out[[fdr_col]] <- p.adjust(out[[raw_col]], method = "BH")

  out
}


# ==============================================================================
# Block test framework (LRT reduced vs full, used by age-squared analyses)
# ==============================================================================

fit_ml <- function(f_str, data) {
  lmer(as.formula(f_str), data = data, REML = FALSE)
}


get_term <- function(mod_summary, pattern, exclude = NULL) {
  #' Extract a coefficient row by regex. Returns list(name, est, t, p).
  #' @param exclude Optional regex — drop any matches containing this pattern.
  cn <- rownames(coef(mod_summary))
  hits <- grep(pattern, cn, value = TRUE)
  if (!is.null(exclude)) hits <- hits[!grepl(exclude, hits)]
  if (length(hits) == 0) return(list(name = NA, est = NA, t = NA, p = NA))
  nm <- hits[1]
  list(name = nm,
       est = coef(mod_summary)[nm, "Estimate"],
       t   = coef(mod_summary)[nm, "t value"],
       p   = coef(mod_summary)[nm, "Pr(>|t|)"])
}


run_block_test <- function(targets, f_red, f_full, data,
                           term1_pattern, term2_pattern, label,
                           term1_exclude = NULL, term2_exclude = NULL) {
  #' Fit reduced and full models per ROI, compare via LRT.
  #' Extract two terms of interest from the full model.
  #' FDR-correct LRT p and individual term p-values.
  cat(sprintf("\n  Running %s across %d ROIs...\n", label, length(targets)))
  res_list <- list()

  for (target in targets) {
    row <- tryCatch({
      m_red  <- fit_ml(gsub("[{]target[}]", target, f_red), data)
      m_full <- fit_ml(gsub("[{]target[}]", target, f_full), data)
      lrt    <- anova(m_red, m_full)
      s      <- summary(m_full)

      t1 <- get_term(s, term1_pattern, term1_exclude)
      t2 <- get_term(s, term2_pattern, term2_exclude)

      tibble(target = target,
             AIC_red = AIC(m_red), AIC_full = AIC(m_full),
             BIC_red = BIC(m_red), BIC_full = BIC(m_full),
             lrt_chisq = lrt$Chisq[2], lrt_df = lrt$Df[2],
             lrt_p = lrt$`Pr(>Chisq)`[2],
             F_approx = lrt$Chisq[2] / max(lrt$Df[2], 1),
             term1_name = t1$name, term1_est = t1$est, term1_t = t1$t, term1_raw_p = t1$p,
             term2_name = t2$name, term2_est = t2$est, term2_t = t2$t, term2_raw_p = t2$p,
             nobs = nobs(m_full))
    }, error = function(e) {
      message("    Failed: ", target, " — ", e$message)
      NULL
    })
    if (!is.null(row)) res_list[[target]] <- row
  }

  out <- bind_rows(res_list)
  out$lrt_fdr_p    <- p.adjust(out$lrt_p, method = "BH")
  out$term1_fdr_p  <- p.adjust(out$term1_raw_p, method = "BH")
  out$term2_fdr_p  <- p.adjust(out$term2_raw_p, method = "BH")
  out$improves_AIC <- as.integer(out$AIC_full < out$AIC_red)
  out$improves_BIC <- as.integer(out$BIC_full < out$BIC_red)
  out$block_sig    <- as.integer(out$lrt_fdr_p < 0.05)
  out$F_sig        <- as.integer(out$lrt_p < 0.05)
  out$confirmed    <- as.integer(out$block_sig == 1 & out$improves_AIC == 1)
  out
}


print_block_summary <- function(res, label, t1_label, t2_label) {
  cat(sprintf("\n  === %s ===\n", label))
  cat(sprintf("  ROIs tested:                           %d\n", nrow(res)))

  # F-stat summary (all ROIs)
  cat(sprintf("  F-approx: mean = %.2f, median = %.2f, range = [%.2f, %.2f]\n",
              mean(res$F_approx, na.rm = TRUE), median(res$F_approx, na.rm = TRUE),
              min(res$F_approx, na.rm = TRUE), max(res$F_approx, na.rm = TRUE)))
  cat(sprintf("  F significant (uncorrected):           %d / %d\n", sum(res$F_sig), nrow(res)))

  cat(sprintf("  Block significant (LRT FDR < 0.05):    %d\n", sum(res$block_sig)))
  cat(sprintf("  Block improves AIC:                    %d\n", sum(res$improves_AIC)))
  cat(sprintf("  Block improves BIC:                    %d\n", sum(res$improves_BIC)))
  cat(sprintf("  CONFIRMED (LRT FDR sig + AIC):         %d\n", sum(res$confirmed)))

  if (sum(res$block_sig) > 0) {
    sig_F <- res$F_approx[res$block_sig == 1]
    cat(sprintf("  F-approx (sig ROIs): mean = %.2f, range = [%.2f, %.2f]\n",
                mean(sig_F, na.rm = TRUE), min(sig_F, na.rm = TRUE), max(sig_F, na.rm = TRUE)))
  }

  cat(sprintf("  %s sig (FDR):             %d\n", t1_label,
              sum(res$term1_fdr_p < 0.05, na.rm = TRUE)))
  cat(sprintf("  %s sig (FDR):            %d\n", t2_label,
              sum(res$term2_fdr_p < 0.05, na.rm = TRUE)))

  list_sig <- function(fdr_col, term_label) {
    sig_idx <- which(res[[fdr_col]] < 0.05)
    if (length(sig_idx) > 0 && length(sig_idx) < 10) {
      cat(sprintf("\n    Significant %s ROIs:\n", term_label))
      for (i in sig_idx) {
        cat(sprintf("      %s  F=%.2f  p_fdr=%.4f  %s %s%s\n",
                    parse_roi(res$target[i]), res$F_approx[i], res[[fdr_col]][i],
                    ifelse(res$improves_AIC[i] == 1, "AIC+", "AIC-"),
                    ifelse(res$improves_BIC[i] == 1, "BIC+", "BIC-"),
                    ifelse(res$confirmed[i] == 1, " [CONFIRMED]", "")))
      }
    }
  }
  list_sig("term1_fdr_p", t1_label)
  list_sig("term2_fdr_p", t2_label)

  n_conf <- sum(res$confirmed)
  if (n_conf > 0 && n_conf < 10) {
    cat("\n    Confirmed ROIs (LRT sig + AIC):\n")
    for (i in which(res$confirmed == 1)) {
      cat(sprintf("      %s  F=%.2f  lrt_fdr=%.4f\n",
                  parse_roi(res$target[i]), res$F_approx[i], res$lrt_fdr_p[i]))
    }
  }
}


# ==============================================================================
# Nonlinear AP: fit one model per ROI, extract AP×age and AP×age² separately
# ==============================================================================

run_nonlinear_ap <- function(data, targets, formula_template) {
  #' Fit model per ROI, extract AP×age (linear) and AP×age² (nonlinear).
  #' FDR-correct each term separately across ROIs.
  res_list <- list()

  for (target in targets) {
    f_str <- gsub("[{]target[}]", target, formula_template)

    row <- tryCatch({
      mod <- lmer(as.formula(f_str), data = data)
      s   <- summary(mod)

      lin <- get_term(s, "attn_sum.*visit_age|visit_age.*attn_sum", exclude = "age_squared")
      nl  <- get_term(s, "attn_sum.*age_squared|age_squared.*attn_sum")

      tibble(target = target,
             linear_term_name = lin$name, linear_coef = lin$est,
             linear_t = lin$t, linear_raw_p = lin$p,
             nonlinear_term_name = nl$name, nonlinear_coef = nl$est,
             nonlinear_t = nl$t, nonlinear_raw_p = nl$p,
             model_AIC = AIC(mod), model_BIC = BIC(mod),
             model_nobs = nobs(mod), model_singular = isSingular(mod))
    }, error = function(e) {
      message("  Failed for ", target, ": ", e$message)
      NULL
    })
    if (!is.null(row)) res_list[[target]] <- row
  }

  if (length(res_list) == 0) return(tibble())

  out <- bind_rows(res_list)
  out$linear_fdr_p    <- p.adjust(out$linear_raw_p, method = "BH")
  out$nonlinear_fdr_p <- p.adjust(out$nonlinear_raw_p, method = "BH")
  out$linear_sig      <- as.integer(out$linear_fdr_p < 0.05)
  out$nonlinear_sig   <- as.integer(out$nonlinear_fdr_p < 0.05)
  out$both_sig        <- as.integer(out$linear_sig == 1 & out$nonlinear_sig == 1)
  out
}


# ==============================================================================
# Plotting helpers
# ==============================================================================

parse_roi <- function(target) {
  m <- stringr::str_match(target, ".*__([a-z0-9]+)__([lr]h)_.*")
  if (is.na(m[1, 2])) return(target)
  paste0(toupper(m[, 3]), " ", m[, 2])
}


make_nd_sex <- function(age_seq, dat) {
  nd_m <- data.frame(
    ab_g_dyn__visit_age = age_seq, age_sq = age_seq^2,
    ab_g_stc__cohort_sex = factor("1", levels = levels(dat$ab_g_stc__cohort_sex)),
    ab_g_dyn__cohort_income__hhold__6lvl = factor(levels(dat$ab_g_dyn__cohort_income__hhold__6lvl)[1],
                                                  levels = levels(dat$ab_g_dyn__cohort_income__hhold__6lvl)),
    mr_y_smri__vol__aseg__icv_sum = 0, shn = 0, mh_p_cbcl__synd__attn_sum = 0)
  nd_f <- nd_m
  nd_f$ab_g_stc__cohort_sex <- factor("2", levels = levels(dat$ab_g_stc__cohort_sex))
  nd <- rbind(nd_m, nd_f)
  nd$Sex <- rep(c("Male", "Female"), each = length(age_seq))
  nd
}


make_nd_ap <- function(age_seq, ap_levels, ap_labels, dat) {
  nd <- do.call(rbind, lapply(seq_along(ap_levels), function(i) {
    data.frame(
      ab_g_dyn__visit_age = age_seq, age_sq = age_seq^2,
      ab_g_stc__cohort_sex = factor(levels(dat$ab_g_stc__cohort_sex)[1],
                                   levels = levels(dat$ab_g_stc__cohort_sex)),
      ab_g_dyn__cohort_income__hhold__6lvl = factor(levels(dat$ab_g_dyn__cohort_income__hhold__6lvl)[1],
                                                    levels = levels(dat$ab_g_dyn__cohort_income__hhold__6lvl)),
      mr_y_smri__vol__aseg__icv_sum = 0, shn = 0,
      mh_p_cbcl__synd__attn_sum = ap_levels[i])
  }))
  nd$AP <- factor(rep(ap_labels, each = length(age_seq)), levels = ap_labels)
  nd
}


make_nd_ap_strat <- function(age_seq, ap_levels, ap_labels, dat_sx) {
  nd <- do.call(rbind, lapply(seq_along(ap_levels), function(i) {
    data.frame(
      ab_g_dyn__visit_age = age_seq, age_sq = age_seq^2,
      ab_g_dyn__cohort_income__hhold__6lvl = factor(levels(dat_sx$ab_g_dyn__cohort_income__hhold__6lvl)[1],
                                                    levels = levels(dat_sx$ab_g_dyn__cohort_income__hhold__6lvl)),
      mr_y_smri__vol__aseg__icv_sum = 0, shn = 0,
      mh_p_cbcl__synd__attn_sum = ap_levels[i])
  }))
  nd$AP <- factor(rep(ap_labels, each = length(age_seq)), levels = ap_labels)
  nd
}


write_pdf <- function(plot_list, pdf_path, header, n_per_page = 8) {
  plot_list <- lapply(plot_list, function(p) {
    if (inherits(p, "ggplot")) ggplotGrob(p) else if (inherits(p, "grob")) p else grid::nullGrob()
  })
  if (length(plot_list) == 0) { cat("    No plots to write\n"); return() }

  pdf(pdf_path, width = 11, height = 14)
  n_pages <- ceiling(length(plot_list) / n_per_page)
  for (pg in seq_len(n_pages)) {
    idx <- ((pg - 1) * n_per_page + 1):min(pg * n_per_page, length(plot_list))
    page <- plot_list[idx]
    while (length(page) < n_per_page) page[[length(page) + 1]] <- grid::nullGrob()
    grid.arrange(grobs = page, ncol = 2, nrow = 4,
                 top = grid::textGrob(paste0(header, " (page ", pg, "/", n_pages, ")"),
                                      gp = grid::gpar(fontsize = 11, fontface = "bold")))
  }
  dev.off()
  cat("    Saved:", pdf_path, "\n")
}


# ==============================================================================
# KSADS stable classification and matching
# ==============================================================================

classify_ksads_stable <- function(dat, allow_miss = 0,
                                  ksads_dx_vars = c("mh_p_ksads__adhd__pres_dx",
                                                    "mh_p_ksads__adhd__past_dx",
                                                    "mh_p_ksads__adhd__fullrem_dx",
                                                    "mh_p_ksads__adhd__partrem_dx",
                                                    "mh_p_ksads__adhd__unspec_dx",
                                                    "mh_p_ksads__adhd__oth_dx"),
                                  valid_sessions = c("ses-00A", "ses-02A", "ses-04A", "ses-06A")) {
  #' Classify participants as Always/Almost_Always/Never/Mixed for KSADS ADHD dx.
  #' Controls: never a 1 on ANY ksads dx variable at any timepoint.
  #' @param allow_miss How many timepoints without current dx allowed for "Almost_Always"

  ksads_present <- ksads_dx_vars[ksads_dx_vars %in% names(dat)]
  for (v in ksads_present) dat[[v]] <- as.numeric(as.character(dat[[v]]))

  # Per-person current dx counts
  person <- dat %>%
    filter(session_id %in% valid_sessions, !is.na(mh_p_ksads__adhd__pres_dx)) %>%
    group_by(participant_id) %>%
    summarise(n_tp = n(),
              n_current_dx = sum(mh_p_ksads__adhd__pres_dx == 1, na.rm = TRUE),
              n_no_dx = n_tp - n_current_dx, .groups = "drop")

  # Ever any KSADS dx (for strict controls)
  if (length(ksads_present) > 0) {
    dat_valid <- dat %>% filter(session_id %in% valid_sessions)
    dx_matrix <- as.data.frame(lapply(ksads_present, function(v) as.numeric(dat_valid[[v]] == 1)))
    dat_valid$any_dx_row <- as.integer(rowSums(dx_matrix, na.rm = TRUE) > 0)
    person_any <- dat_valid %>%
      group_by(participant_id) %>%
      summarise(ever_any_ksads = as.integer(any(any_dx_row == 1, na.rm = TRUE)), .groups = "drop")
    person <- left_join(person, person_any, by = "participant_id")
  } else {
    person$ever_any_ksads <- NA
  }

  person %>% mutate(group = case_when(
    n_current_dx == n_tp                        ~ "Always",
    n_no_dx <= allow_miss & n_current_dx >= 1   ~ "Almost_Always",
    n_current_dx == 0 & ever_any_ksads == 0     ~ "Never",
    n_current_dx == 0 & ever_any_ksads == 1     ~ "Never_current_but_other_dx",
    TRUE                                        ~ "Mixed"
  ))
}


match_controls_1to1 <- function(case_ids, control_ids, dat, label = "") {
  #' Downsample controls to 1:1 with same sex ratio as cases.
  get_sex <- function(pids) {
    dat %>% filter(participant_id %in% pids) %>%
      distinct(participant_id, .keep_all = TRUE) %>%
      select(participant_id, ab_g_stc__cohort_sex)
  }
  case_sex <- get_sex(case_ids)
  ctrl_sex <- get_sex(control_ids)
  ctrl_m <- ctrl_sex$participant_id[ctrl_sex$ab_g_stc__cohort_sex %in% c("1", 1)]
  ctrl_f <- ctrl_sex$participant_id[ctrl_sex$ab_g_stc__cohort_sex %in% c("2", 2)]
  n_case_m <- sum(case_sex$ab_g_stc__cohort_sex %in% c("1", 1))
  n_case_f <- sum(case_sex$ab_g_stc__cohort_sex %in% c("2", 2))
  n_case   <- n_case_m + n_case_f
  pct_m    <- n_case_m / n_case

  cat(sprintf("\n  --- 1:1 Sex Matching (%s) ---\n", label))
  cat(sprintf("  Cases: %d (M: %d [%.1f%%], F: %d)\n", n_case, n_case_m, 100 * pct_m, n_case_f))
  cat(sprintf("  Controls before: %d (M: %d, F: %d)\n",
              length(ctrl_m) + length(ctrl_f), length(ctrl_m), length(ctrl_f)))

  n_t_m <- min(round(n_case * pct_m), length(ctrl_m))
  n_t_f <- min(n_case - n_t_m, length(ctrl_f))
  set.seed(42)
  matched <- c(sample(ctrl_m, n_t_m), sample(ctrl_f, n_t_f))

  cat(sprintf("  Controls after:  %d (M: %d [%.1f%%], F: %d)\n",
              length(matched), n_t_m, 100 * n_t_m / length(matched), n_t_f))
  matched
}


balance_controls_on_sex <- function(case_ids, control_ids, dat, label = "") {
  #' Trim only the overrepresented sex in controls to match case sex ratio.
  get_sex <- function(pids) {
    dat %>% filter(participant_id %in% pids) %>%
      distinct(participant_id, .keep_all = TRUE) %>%
      select(participant_id, ab_g_stc__cohort_sex)
  }
  case_sex <- get_sex(case_ids)
  ctrl_sex <- get_sex(control_ids)
  ctrl_m <- ctrl_sex$participant_id[ctrl_sex$ab_g_stc__cohort_sex %in% c("1", 1)]
  ctrl_f <- ctrl_sex$participant_id[ctrl_sex$ab_g_stc__cohort_sex %in% c("2", 2)]
  n_case_m <- sum(case_sex$ab_g_stc__cohort_sex %in% c("1", 1))
  n_case_f <- sum(case_sex$ab_g_stc__cohort_sex %in% c("2", 2))
  pct_m    <- n_case_m / (n_case_m + n_case_f)

  cat(sprintf("\n  --- Sex-Balanced Matching (%s) ---\n", label))
  cat(sprintf("  Cases: %d (M: %d [%.1f%%], F: %d [%.1f%%])\n",
              n_case_m + n_case_f, n_case_m, 100 * pct_m, n_case_f, 100 * (1 - pct_m)))
  cat(sprintf("  Controls before: %d (M: %d [%.1f%%], F: %d [%.1f%%])\n",
              length(ctrl_m) + length(ctrl_f),
              length(ctrl_m), 100 * length(ctrl_m) / (length(ctrl_m) + length(ctrl_f)),
              length(ctrl_f), 100 * length(ctrl_f) / (length(ctrl_m) + length(ctrl_f))))

  n_keep_f_if_all_m <- round(length(ctrl_m) * (1 - pct_m) / pct_m)
  n_keep_m_if_all_f <- round(length(ctrl_f) * pct_m / (1 - pct_m))

  set.seed(42)
  if (n_keep_f_if_all_m <= length(ctrl_f)) {
    keep_m <- ctrl_m; keep_f <- sample(ctrl_f, n_keep_f_if_all_m)
    trimmed <- "Female"
  } else {
    keep_m <- sample(ctrl_m, n_keep_m_if_all_f); keep_f <- ctrl_f
    trimmed <- "Male"
  }
  matched <- c(keep_m, keep_f)

  cat(sprintf("  Controls after:  %d (M: %d [%.1f%%], F: %d [%.1f%%])\n",
              length(matched), length(keep_m), 100 * length(keep_m) / length(matched),
              length(keep_f), 100 * length(keep_f) / length(matched)))
  cat(sprintf("  Trimmed %s controls; kept all %s (seed=42)\n",
              trimmed, ifelse(trimmed == "Male", "Female", "Male")))
  matched
}


print_classification <- function(person_df, label) {
  cat(sprintf("\n=== %s ===\n", label))
  cat(sprintf("  Total classified participants: %d\n", nrow(person_df)))
  for (g in c("Always", "Almost_Always", "Never", "Never_current_but_other_dx", "Mixed")) {
    n <- sum(person_df$group == g, na.rm = TRUE)
    if (n > 0) cat(sprintf("  %-35s %d\n", paste0(g, ":"), n))
  }
  for (g in c("Always", "Almost_Always", "Never")) {
    sub <- person_df %>% filter(group == g)
    if (nrow(sub) == 0) next
    cat(sprintf("\n  -- %s: Timepoint distribution (n = %d) --\n", g, nrow(sub)))
    tp_tab <- table(sub$n_tp)
    for (tp in names(tp_tab)) {
      cat(sprintf("    %s timepoints: %d participants (%.1f%%)\n",
                  tp, tp_tab[tp], 100 * tp_tab[tp] / nrow(sub)))
    }
    cat(sprintf("    Mean timepoints: %.1f\n", mean(sub$n_tp)))
  }
}


check_miss_timepoint_dx <- function(dat, person_df,
                                    ksads_dx_vars = c("mh_p_ksads__adhd__pres_dx",
                                                      "mh_p_ksads__adhd__past_dx",
                                                      "mh_p_ksads__adhd__fullrem_dx",
                                                      "mh_p_ksads__adhd__partrem_dx",
                                                      "mh_p_ksads__adhd__unspec_dx",
                                                      "mh_p_ksads__adhd__oth_dx"),
                                    valid_sessions = c("ses-00A", "ses-02A", "ses-04A", "ses-06A")) {
  #' For Almost_Always participants, check what other dx vars are endorsed at non-dx timepoints.
  almost <- person_df %>% filter(group == "Almost_Always")
  if (nrow(almost) == 0) { cat("  No Almost_Always participants.\n"); return() }
  ksads_present <- ksads_dx_vars[ksads_dx_vars %in% names(dat)]

  miss_rows <- dat %>%
    filter(participant_id %in% almost$participant_id,
           session_id %in% valid_sessions,
           !is.na(mh_p_ksads__adhd__pres_dx),
           mh_p_ksads__adhd__pres_dx == 0)

  cat(sprintf("\n  -- Almost_Always: Non-dx timepoints (%d rows from %d people) --\n",
              nrow(miss_rows), n_distinct(miss_rows$participant_id)))
  if (nrow(miss_rows) == 0) return()

  cat("  Session distribution:\n")
  sess_tab <- table(miss_rows$session_id)
  for (s in names(sess_tab)) cat(sprintf("    %s: %d\n", s, sess_tab[s]))

  cat("\n  Other KSADS dx endorsed at non-dx timepoints:\n")
  for (v in ksads_present) {
    if (v == "mh_p_ksads__adhd__pres_dx") next
    n_endorsed <- sum(miss_rows[[v]] == 1, na.rm = TRUE)
    n_available <- sum(!is.na(miss_rows[[v]]))
    if (n_available > 0) {
      cat(sprintf("    %s: %d/%d endorsed (%.1f%%)\n",
                  gsub("mh_p_ksads__adhd__", "", v),
                  n_endorsed, n_available, 100 * n_endorsed / n_available))
    }
  }
}


print_timepoint_coverage <- function(dat, label) {
  cat(sprintf("\n  -- Timepoint Coverage: %s --\n", label))
  for (s in sort(unique(dat$session_id))) {
    sub <- dat %>% filter(session_id == s)
    n_case <- sum(sub$ksads_dx_always_never %in% c("1", 1))
    n_ctrl <- sum(sub$ksads_dx_always_never %in% c("0", 0))
    age_case <- sub$ab_g_dyn__visit_age[sub$ksads_dx_always_never %in% c("1", 1)]
    age_ctrl <- sub$ab_g_dyn__visit_age[sub$ksads_dx_always_never %in% c("0", 0)]
    cat(sprintf("    %s: Cases = %d (mean age = %.1f), Controls = %d (mean age = %.1f)\n",
                s, n_case, mean(age_case[!is.na(age_case)], na.rm = TRUE),
                n_ctrl, mean(age_ctrl[!is.na(age_ctrl)], na.rm = TRUE)))
  }
  tp_by_group <- dat %>% group_by(participant_id, ksads_dx_always_never) %>%
    summarise(n_tp = n(), .groups = "drop")
  for (g in c("1", "0")) {
    g_label <- ifelse(g == "1", "Cases", "Controls")
    sub <- tp_by_group %>% filter(ksads_dx_always_never == g)
    if (nrow(sub) == 0) next
    cat(sprintf("    %s timepoint distribution: mean = %.1f\n", g_label, mean(sub$n_tp)))
  }
}


export_ksads_descriptive_table <- function(dat_raw, person_strict, person_sens, out_path,
                                           valid_sessions = c("ses-00A", "ses-02A", "ses-04A", "ses-06A"),
                                           session_labels = c("ses-00A" = "Baseline", "ses-02A" = "Year 2",
                                                              "ses-04A" = "Year 4", "ses-06A" = "Year 6")) {
  #' Export the KSADS classification descriptive table as CSV.
  #' Rows: timepoint counts, timepoints-per-participant, sex, mean age, N.
  #' Columns: Never, Always, Almost_Always, Always+Almost_Always.

  # Build group membership lists
  groups <- list(
    Never         = person_strict$participant_id[person_strict$group == "Never"],
    Always        = person_strict$participant_id[person_strict$group == "Always"],
    Almost_Always = person_sens$participant_id[person_sens$group == "Almost_Always"]
  )
  groups$Always_Plus_Almost <- c(groups$Always, groups$Almost_Always)

  group_names <- c("Never", "Always", "Almost_Always", "Always_Plus_Almost")

  rows <- list()

  # --- Timepoint counts ---
  for (sess in names(session_labels)) {
    vals <- sapply(group_names, function(g) {
      nrow(dat_raw %>% filter(participant_id %in% groups[[g]], session_id == sess))
    })
    rows[[length(rows) + 1]] <- c(section = "Timepoint", row_label = session_labels[sess], vals)
  }

  # --- Timepoints per participant ---
  tp_per_person <- dat_raw %>%
    filter(session_id %in% valid_sessions) %>%
    group_by(participant_id) %>%
    summarise(n_tp = n(), .groups = "drop")

  for (ntp in 1:4) {
    vals <- sapply(group_names, function(g) {
      pids_with_ntp <- tp_per_person$participant_id[tp_per_person$n_tp == ntp]
      length(intersect(pids_with_ntp, groups[[g]]))
    })
    rows[[length(rows) + 1]] <- c(section = "Timepoints_per_participant", row_label = as.character(ntp), vals)
  }

  # --- Sex ---
  person_sex <- dat_raw %>%
    distinct(participant_id, .keep_all = TRUE) %>%
    select(participant_id, ab_g_stc__cohort_sex)

  for (sx in list(list(val = c("1", 1), label = "Male"), list(val = c("2", 2), label = "Female"))) {
    vals <- sapply(group_names, function(g) {
      sum(person_sex$participant_id %in% groups[[g]] &
            person_sex$ab_g_stc__cohort_sex %in% sx$val)
    })
    rows[[length(rows) + 1]] <- c(section = "Sex", row_label = sx$label, vals)
  }

  # --- Average age by timepoint ---
  for (sess in names(session_labels)) {
    vals <- sapply(group_names, function(g) {
      ages <- dat_raw$ab_g_dyn__visit_age[dat_raw$participant_id %in% groups[[g]] &
                                            dat_raw$session_id == sess]
      ages <- ages[!is.na(ages)]
      if (length(ages) > 0) round(mean(ages), 1) else NA
    })
    rows[[length(rows) + 1]] <- c(section = "Average_age_by_timepoint", row_label = session_labels[sess], vals)
  }

  # --- N ---
  vals <- sapply(group_names, function(g) length(groups[[g]]))
  rows[[length(rows) + 1]] <- c(section = "N", row_label = "N", vals)

  # Assemble and write
  tbl <- as.data.frame(do.call(rbind, rows), stringsAsFactors = FALSE)
  names(tbl) <- c("section", "row_label", group_names)
  write.csv(tbl, out_path, row.names = FALSE)
  cat("  Descriptive table saved to:", out_path, "\n")
  tbl
}


================================================================================ 
## FILE  4: src/clean_qc.r
================================================================================ 

## 27 lines

# src/clean_qc.r
# QC filter: drop rows missing targets/covariates, keep only smri QC pass.

clean_qc <- function(dat, targets, covariates_core) {

  categorical <- c("ab_g_stc__cohort_sex",
                    "ab_g_dyn__cohort_income__hhold__6lvl",
                    "ab_g_dyn__cohort_income__hhold__3lvl",
                    "ab_g_dyn__design_mr__serial",
                    "eur", "singleton",
                    "mr_y_qc__incl__smri__t1_indicator",
                    "ab_g_stc__design_id__fam__gen",
                    "mh_p_ksads__adhd__pres_dx", "mh_p_ksads__adhd__past_dx",
                    "mh_p_ksads__adhd__fullrem_dx", "mh_p_ksads__adhd__partrem_dx",
                    "mh_p_ksads__adhd__unspec_dx", "mh_p_ksads__adhd__oth_dx")

  categorical <- intersect(categorical, colnames(dat))
  dat[categorical] <- lapply(dat[categorical], factor)

  # Drop rows with NA on any target or core covariate
  dat_clean <- dat %>% drop_na(all_of(c(targets, covariates_core)))

  # Keep only rows passing sMRI T1 QC
  dat_qc <- dat_clean %>% filter(mr_y_qc__incl__smri__t1_indicator == 1)

  dat_qc
}


================================================================================ 
## FILE  5: src/merge_vars.r
================================================================================ 

## 83 lines

# src/merge_vars.r
# Scan ABCD parquet/tsv files for requested variables, merge by participant_id/session_id.

library(arrow)
library(dplyr)
library(data.table)

merge_selected_variables <- function(data_dir, var_list, output_path) {

  id_cols <- c("participant_id", "session_id")

  pq_files  <- list.files(data_dir, pattern = "\\.parquet$", full.names = TRUE, recursive = TRUE)
  tsv_files <- list.files(data_dir, pattern = "\\.tsv$",     full.names = TRUE, recursive = TRUE)
  all_files <- c(pq_files, tsv_files)
  message(sprintf("Scanning %d files for requested variables...", length(all_files)))

  results <- list()

  for (f in all_files) {
    tryCatch({
      if (grepl("\\.parquet$", f)) {
        cols <- names(read_schema(f))
      } else if (grepl("\\.tsv$", f)) {
        first_line <- readLines(f, n = 1)
        cols <- strsplit(trimws(first_line), "\t")[[1]]
      } else {
        next
      }

      found <- intersect(var_list, cols)
      if (length(found) > 0) {
        results[[length(results) + 1]] <- list(file = f, found_vars = found)
      }
    }, error = function(e) {
      message(sprintf("Error reading %s: %s", f, conditionMessage(e)))
    })
  }

  if (length(results) == 0) stop("No matching variables found in any files!")

  merged <- NULL
  n_files <- length(results)

  for (i in seq_along(results)) {
    f    <- results[[i]]$file
    cols <- results[[i]]$found_vars

    message(sprintf("[%d/%d] Loading %s...", i, n_files, basename(f)))

    if (grepl("\\.parquet$", f)) {
      all_cols <- names(read_schema(f))
      read_cols <- unique(c(cols, intersect(id_cols, all_cols)))
      df <- read_parquet(f, col_select = all_of(read_cols))
    } else {
      all_cols <- names(fread(f, sep = "\t", nrows = 0))
      read_cols <- unique(c(cols, intersect(id_cols, all_cols)))
      df <- fread(f, sep = "\t", select = read_cols, data.table = FALSE)
    }

    merge_keys <- intersect(id_cols, names(df))
    if (length(merge_keys) == 0) {
      message(sprintf("    Skipping %s — no valid merge keys found.", f))
      next
    }

    if (!is.null(merged)) {
      overlap <- setdiff(intersect(names(df), names(merged)), merge_keys)
      if (length(overlap) > 0) df <- df[, !(names(df) %in% overlap), drop = FALSE]
      merged <- full_join(merged, df, by = merge_keys)
    } else {
      merged <- df
    }

    message(sprintf("    Merged shape now: %d x %d", nrow(merged), ncol(merged)))
  }

  dir.create(dirname(output_path), showWarnings = FALSE, recursive = TRUE)
  write_parquet(merged, output_path)
  message(sprintf("\nFinal merged dataset saved to: %s", output_path))
  message(sprintf("   Shape: %d x %d", nrow(merged), ncol(merged)))

  merged
}


================================================================================ 
## FILE  6: src/process_puberty.r
================================================================================ 

## 18 lines

# src/process_puberty.r
# Compute sex-appropriate puberty means from PDS subscales.
# Male (sex==1) gets male PDS means, female (sex==2) gets female PDS means.
# Z-scores computed within sex.

process_puberty <- function(dat) {
  dat %>%
    mutate(
      ph_p_pds_mean_raw = if_else(ab_g_stc__cohort_sex == 1.0, ph_p_pds__m_mean, ph_p_pds__f_mean),
      ph_y_pds_mean_raw = if_else(ab_g_stc__cohort_sex == 1.0, ph_y_pds__m_mean, ph_y_pds__f_mean)
    ) %>%
    group_by(ab_g_stc__cohort_sex) %>%
    mutate(
      pubertal_stage_z_p = as.numeric(scale(ph_p_pds_mean_raw)),
      pubertal_stage_z_y = as.numeric(scale(ph_y_pds_mean_raw))
    ) %>%
    ungroup()
}


================================================================================ 
## FILE  7: src/missingness.r
================================================================================ 

## 14 lines

# src/missingness.r
# Summarize missingness across targets and covariates.

summarize_missingness <- function(dat, targets, covariates, output_file) {
  vars_to_check <- c(targets, covariates)
  missing_summary <- dat %>%
    select(all_of(vars_to_check)) %>%
    summarise(across(everything(), ~ sum(is.na(.)), .names = "n_missing_{.col}")) %>%
    pivot_longer(everything(), names_to = "variable", values_to = "n_missing") %>%
    mutate(variable = gsub("n_missing_", "", variable),
           pct_missing = (n_missing / nrow(dat)) * 100)
  write.table(missing_summary, file = output_file, sep = ",")
  missing_summary
}


================================================================================ 
## FILE  8: src/io.r
================================================================================ 

## 29 lines

# src/io.r
# Basic I/O utilities.

library(yaml)

load_paths <- function(config_file = "config/paths.yaml") {
  yaml::read_yaml(config_file)
}

load_data <- function(filepath, cols = NULL) {
  if (!is.null(cols)) {
    data.table::fread(filepath, select = cols, data.table = FALSE)
  } else {
    data.table::fread(filepath, data.table = FALSE)
  }
}

load_colnames <- function(filepath) {
  names(data.table::fread(filepath, nrows = 0))
}

get_vars <- function(file, snip) {
  all_cols <- load_colnames(file)
  grep(snip, all_cols, value = TRUE)
}

save_data <- function(df, filepath) {
  data.table::fwrite(df, filepath)
}


################################################################################ 
##  SECTION: AP MODELS
################################################################################ 

================================================================================ 
## FILE  9: scripts/run_models/AP_models/run_AP_models.r
================================================================================ 

## 124 lines

# scripts/run_models/AP_models/run_AP_models.r
# AP × age interaction models across 68 Desikan-Killiany ROIs.
# FDR-corrected. Full + significant-only CSVs saved.
#
# BLOCK 1 (primary): SHN QC applied, shn as covariate.
# BLOCK 2 (sensitivity): No SHN QC, no shn covariate.
#
# Model specs: base, lvl3_income, lvl3_income_xage, comorbs, comorbs_ext,
#   comorbs_int, age_sex, puberty_p, puberty_p_sex, puberty_y, puberty_y_sex
source("scripts/load_data/setup.r")

RE  <- "(1 | ab_g_dyn__design_mr__serial / ab_g_stc__design_id__fam__gen / participant_id)"
VOI <- "ab_g_dyn__visit_age:mh_p_cbcl__synd__attn_sum"

# ==============================================================================
# Model spec builder
# ==============================================================================
make_specs <- function(shn = TRUE) {
  shn_term <- if (shn) " shn +" else ""
  f <- function(extra = "") {
    paste0("{target} ~ ab_g_dyn__visit_age +
                 C(ab_g_stc__cohort_sex) +
                 C(ab_g_dyn__cohort_income__hhold__6lvl) +
                 mr_y_smri__vol__aseg__icv_sum +", shn_term, "
                 mh_p_cbcl__synd__attn_sum +", extra, "
                 mh_p_cbcl__synd__attn_sum:ab_g_dyn__visit_age +
                 ", RE)
  }

  list(
    base            = list(formula = f(), var = VOI),
    lvl3_income     = list(formula = gsub("6lvl", "3lvl", f()), var = VOI),
    lvl3_income_xage = list(formula = gsub("6lvl", "3lvl",
      f("\n                 C(ab_g_dyn__cohort_income__hhold__3lvl):ab_g_dyn__visit_age +")), var = VOI),
    comorbs         = list(formula = f("\n                 mh_p_cbcl__synd__ext_sum + mh_p_cbcl__synd__int_sum +"), var = VOI),
    comorbs_ext     = list(formula = f("\n                 mh_p_cbcl__synd__ext_sum +"), var = VOI),
    comorbs_int     = list(formula = f("\n                 mh_p_cbcl__synd__int_sum +"), var = VOI),
    age_sex         = list(formula = f("\n                 C(ab_g_stc__cohort_sex):ab_g_dyn__visit_age +"), var = VOI),
    puberty_p       = list(formula = f("\n                 ph_p_pds_mean_raw +"), var = VOI),
    puberty_p_sex   = list(formula = f("\n                 ph_p_pds_mean_raw + ph_p_pds_mean_raw:C(ab_g_stc__cohort_sex) +"), var = VOI),
    puberty_y       = list(formula = f("\n                 ph_y_pds_mean_raw +"), var = VOI),
    puberty_y_sex   = list(formula = f("\n                 ph_y_pds_mean_raw + ph_y_pds_mean_raw:C(ab_g_stc__cohort_sex) +"), var = VOI)
  )
}

# ==============================================================================
# Runner
# ==============================================================================
run_ap_block <- function(dat, targets, specs, block_label, out_dir_name) {
  full_out <- file.path(tables_dir, "full_results", out_dir_name)
  sig_out  <- file.path(tables_dir, "significant_results", out_dir_name)
  dir.create(full_out, recursive = TRUE, showWarnings = FALSE)
  dir.create(sig_out,  recursive = TRUE, showWarnings = FALSE)

  cat(sprintf("\n  %s: %d rows, %d ROIs, %d model specs\n",
              block_label, nrow(dat), length(targets), length(specs)))

  pb <- progress_bar$new(
    format = paste0("  ", block_label, " [:bar] :current/:total (:percent) eta: :eta"),
    total = length(specs), clear = FALSE, width = 60
  )

  for (m in names(specs)) {
    pb$tick()
    cat(paste0("\n  Running: ", m, "\n"))

    results <- run_fdr_regression(
      data = dat, targets = targets,
      formula_template = specs[[m]]$formula,
      var_of_interest  = specs[[m]]$var, alpha = 0.05
    )

    write.csv(results, file.path(full_out, paste0("results_", m, ".csv")), row.names = FALSE)

    n_sig <- 0
    if (nrow(results) > 0) {
      fdr_col <- paste0(specs[[m]]$var, "_fdr_p")
      if (fdr_col %in% names(results)) {
        sig_res <- results[!is.na(results[[fdr_col]]) & results[[fdr_col]] < 0.05, ]
        n_sig <- nrow(sig_res)
        write.csv(sig_res, file.path(sig_out, paste0("results_", m, ".csv")), row.names = FALSE)
      }
    }

    cat(sprintf("    %d ROIs analyzed, %d significant\n", nrow(results), n_sig))
  }
}

# ==============================================================================
# BLOCK 1: With SHN QC (primary analysis)
# ==============================================================================
cat("\n========================================")
cat("\n  BLOCK 1: AP Models (with SHN QC)")
cat("\n========================================\n")

prep_shn <- prepare_data(processed_dir = processed_dir)
run_ap_block(prep_shn$dat_scaled, prep_shn$targets, make_specs(shn = TRUE),
             "AP + SHN", "AP_nested")

# ==============================================================================
# BLOCK 2: Without SHN QC (sensitivity analysis)
# ==============================================================================
cat("\n========================================")
cat("\n  BLOCK 2: AP Models (without SHN QC)")
cat("\n========================================\n")

dat_no_shn <- read.csv(file.path(processed_dir, "dat_qc.csv"), header = TRUE)
base_cat <- c("ab_g_stc__cohort_sex", "ab_g_dyn__cohort_income__hhold__6lvl",
              "ab_g_dyn__cohort_income__hhold__3lvl", "ab_g_dyn__design_mr__serial",
              "ab_g_stc__design_id__fam__gen", "eur", "singleton",
              "mr_y_qc__incl__smri__t1_indicator")
base_cat <- intersect(base_cat, colnames(dat_no_shn))
dat_no_shn[base_cat] <- lapply(dat_no_shn[base_cat], factor)

targets_no_shn <- colnames(dat_no_shn)[grepl("thk__dsk", colnames(dat_no_shn))]
targets_no_shn <- targets_no_shn[targets_no_shn != "mr_y_smri__thk__dsk_mean"]

dat_no_shn_scaled <- rescale_numeric(dat_no_shn)
message("No-SHN sample: ", nrow(dat_no_shn), " rows")

run_ap_block(dat_no_shn_scaled, targets_no_shn, make_specs(shn = FALSE),
             "AP no SHN", "AP_nested_no_SHN")

cat("\n=== AP models complete (both SHN and non-SHN) ===\n")


================================================================================ 
## FILE 10: scripts/run_models/AP_models/run_AP_models_decomp.r
================================================================================ 

## 99 lines

# scripts/run_models/AP_sex_pooled/run_AP_models_decomp.r
# AP × age interaction with between/within variance decomposition.
#
# CBCL Attention Problems is decomposed into:
#   ap_avg: person mean across timepoints (between-subject)
#   ap_dif: deviation from person mean at each timepoint (within-subject)
#
# ap_avg × age is the interaction of interest (does a person's trait-level
# attention problems moderate their cortical thinning trajectory?).
# ap_dif is included as a covariate to absorb session-level fluctuation.
#
# Same model specs as run_AP_models.r otherwise.
source("scripts/load_data/setup.r")

# ==============================================================================
# Load data and compute decomposition
# ==============================================================================
prep <- prepare_data(processed_dir = processed_dir)

# Decompose BEFORE scaling: compute person mean and deviation on raw data,
# then rescale_numeric will z-score both along with everything else.
dat_raw <- prep$dat_raw
dat_raw <- dat_raw %>%
  group_by(participant_id) %>%
  mutate(ap_avg = mean(mh_p_cbcl__synd__attn_sum, na.rm = TRUE),
         ap_dif = mh_p_cbcl__synd__attn_sum - ap_avg) %>%
  ungroup()

dat <- rescale_numeric(dat_raw)
targets <- prep$targets

cat(sprintf("  Sample: %d rows, %d ROIs\n", nrow(dat), length(targets)))
cat(sprintf("  AP decomposition: cor(ap_avg, ap_dif) = %.4f (should be ~0)\n",
            cor(dat$ap_avg, dat$ap_dif, use = "complete.obs")))

RE  <- "(1 | ab_g_dyn__design_mr__serial / ab_g_stc__design_id__fam__gen / participant_id)"
VOI <- "ab_g_dyn__visit_age:ap_avg"

# ==============================================================================
# Model specs
# ==============================================================================
# ap_avg (between) gets the age interaction; ap_dif (within) is a covariate.
make_formula <- function(extra_terms = "") {
  paste0("{target} ~ ab_g_dyn__visit_age +
                 C(ab_g_stc__cohort_sex) +
                 C(ab_g_dyn__cohort_income__hhold__6lvl) +
                 mr_y_smri__vol__aseg__icv_sum + shn +
                 ap_avg + ap_dif +", extra_terms, "
                 ap_avg:ab_g_dyn__visit_age +
                 ", RE)
}

specs <- list(
  base            = list(formula = make_formula(), var = VOI),
  lvl3_income     = list(formula = gsub("6lvl", "3lvl", make_formula()), var = VOI),
  lvl3_income_xage = list(formula = gsub("6lvl", "3lvl",
    make_formula("\n                 C(ab_g_dyn__cohort_income__hhold__3lvl):ab_g_dyn__visit_age +")), var = VOI),
  comorbs         = list(formula = make_formula("\n                 mh_p_cbcl__synd__ext_sum + mh_p_cbcl__synd__int_sum +"), var = VOI),
  comorbs_ext     = list(formula = make_formula("\n                 mh_p_cbcl__synd__ext_sum +"), var = VOI),
  comorbs_int     = list(formula = make_formula("\n                 mh_p_cbcl__synd__int_sum +"), var = VOI),
  age_sex         = list(formula = make_formula("\n                 C(ab_g_stc__cohort_sex):ab_g_dyn__visit_age +"), var = VOI),
  puberty_p       = list(formula = make_formula("\n                 ph_p_pds_mean_raw +"), var = VOI),
  puberty_p_sex   = list(formula = make_formula("\n                 ph_p_pds_mean_raw + ph_p_pds_mean_raw:C(ab_g_stc__cohort_sex) +"), var = VOI),
  puberty_y       = list(formula = make_formula("\n                 ph_y_pds_mean_raw +"), var = VOI),
  puberty_y_sex   = list(formula = make_formula("\n                 ph_y_pds_mean_raw + ph_y_pds_mean_raw:C(ab_g_stc__cohort_sex) +"), var = VOI)
)

# ==============================================================================
# Run models
# ==============================================================================
full_out <- file.path(tables_dir, "full_results", "AP_nested_decomp")
sig_out  <- file.path(tables_dir, "significant_results", "AP_nested_decomp")
dir.create(full_out, recursive = TRUE, showWarnings = FALSE)
dir.create(sig_out,  recursive = TRUE, showWarnings = FALSE)

pb <- progress_bar$new(
  format = "AP decomp models [:bar] :current/:total (:percent) eta: :eta",
  total = length(specs), clear = FALSE, width = 60
)

for (m in names(specs)) {
  pb$tick()
  cat(paste0("\n  Running: ", m, "\n"))

  results <- run_fdr_regression(
    data = dat, targets = targets,
    formula_template = specs[[m]]$formula,
    var_of_interest  = specs[[m]]$var, alpha = 0.05
  )

  write.csv(results, file.path(full_out, paste0("results_", m, ".csv")), row.names = FALSE)

  fdr_col <- paste0(specs[[m]]$var, "_fdr_p"); sig_res <- results[results[[fdr_col]] < 0.05 & !is.na(results[[fdr_col]]), ]
  write.csv(sig_res, file.path(sig_out, paste0("results_", m, ".csv")), row.names = FALSE)

  cat(sprintf("    %d ROIs analyzed, %d significant\n", nrow(results), nrow(sig_res)))
}

cat("\n=== AP decomposition models complete ===\n")


================================================================================ 
## FILE 11: scripts/run_models/AP_models/run_AP_models_decomp_sex_strat.r
================================================================================ 

## 89 lines

# scripts/run_models/AP_models/run_AP_models_decomp_sex_strat.r
# Sex-stratified AP × age with between/within variance decomposition.
# Same decomposition as run_AP_models_decomp.r:
#   ap_avg (person mean) gets the age interaction
#   ap_dif (deviation) is a covariate
# Sex removed from fixed effects (stratified instead).
source("scripts/load_data/setup.r")

# ==============================================================================
# Load data and compute decomposition
# ==============================================================================
prep <- prepare_data(processed_dir = processed_dir)

dat_raw <- prep$dat_raw
dat_raw <- dat_raw %>%
  group_by(participant_id) %>%
  mutate(ap_avg = mean(mh_p_cbcl__synd__attn_sum, na.rm = TRUE),
         ap_dif = mh_p_cbcl__synd__attn_sum - ap_avg) %>%
  ungroup()

dat <- rescale_numeric(dat_raw)
targets <- prep$targets

cat(sprintf("  Sample: %d rows, %d ROIs\n", nrow(dat), length(targets)))
cat(sprintf("  AP decomposition: cor(ap_avg, ap_dif) = %.4f\n",
            cor(dat$ap_avg, dat$ap_dif, use = "complete.obs")))

RE  <- "(1 | ab_g_dyn__design_mr__serial / ab_g_stc__design_id__fam__gen / participant_id)"
VOI <- "ab_g_dyn__visit_age:ap_avg"

# ==============================================================================
# Model specs (no sex covariate — stratified)
# ==============================================================================
make_formula <- function(extra = "") {
  paste0("{target} ~ ab_g_dyn__visit_age +
                 C(ab_g_dyn__cohort_income__hhold__6lvl) +
                 mr_y_smri__vol__aseg__icv_sum + shn +
                 ap_avg + ap_dif +", extra, "
                 ap_avg:ab_g_dyn__visit_age +
                 ", RE)
}

specs <- list(
  base      = list(formula = make_formula(), var = VOI),
  puberty_p = list(formula = make_formula("\n                 ph_p_pds_mean_raw +"), var = VOI),
  puberty_y = list(formula = make_formula("\n                 ph_y_pds_mean_raw +"), var = VOI)
)

# ==============================================================================
# Run models
# ==============================================================================
sexes <- list(male = 1, female = 2)

full_out <- file.path(tables_dir, "full_results", "sex_strat_nested_decomp")
sig_out  <- file.path(tables_dir, "significant_results", "sex_strat_nested_decomp")
dir.create(full_out, recursive = TRUE, showWarnings = FALSE)
dir.create(sig_out,  recursive = TRUE, showWarnings = FALSE)

for (sx_name in names(sexes)) {
  dat_sx <- dat %>% filter(ab_g_stc__cohort_sex == sexes[[sx_name]])
  cat(sprintf("\n  %s: %d participants, %d observations\n",
              toupper(sx_name), n_distinct(dat_sx$participant_id), nrow(dat_sx)))

  for (m in names(specs)) {
    cat(sprintf("    Running %s...\n", m))

    results <- run_fdr_regression(
      data = dat_sx, targets = targets,
      formula_template = specs[[m]]$formula,
      var_of_interest  = specs[[m]]$var, alpha = 0.05
    )

    write.csv(results, file.path(full_out, paste0("results_", sx_name, "_", m, ".csv")), row.names = FALSE)

    n_sig <- 0
    if (nrow(results) > 0) {
      fdr_col <- paste0(specs[[m]]$var, "_fdr_p")
      if (fdr_col %in% names(results)) {
        sig_res <- results[!is.na(results[[fdr_col]]) & results[[fdr_col]] < 0.05, ]
        n_sig <- nrow(sig_res)
        write.csv(sig_res, file.path(sig_out, paste0("results_", sx_name, "_", m, ".csv")), row.names = FALSE)
      }
    }

    cat(sprintf("      %d ROIs analyzed, %d significant\n", nrow(results), n_sig))
  }
}

cat("\n=== Sex-stratified AP decomposition models complete ===\n")


================================================================================ 
## FILE 12: scripts/run_models/AP_models/run_sex_strat_models.r
================================================================================ 

## 68 lines

# scripts/run_models/AP_sex_pooled/run_sex_strat_models.r
# Sex-stratified AP × age interaction models.
# Sex removed from fixed effects (stratified instead).
# Nested RE: participant within family_gen within scanner.
# SHN QC applied, shn included as covariate.
source("scripts/load_data/setup.r")

# ==============================================================================
# Load data
# ==============================================================================
prep <- prepare_data(processed_dir = processed_dir)

targets <- prep$targets
RE  <- "(1 | ab_g_dyn__design_mr__serial / ab_g_stc__design_id__fam__gen / participant_id)"
VOI <- "ab_g_dyn__visit_age:mh_p_cbcl__synd__attn_sum"

# ==============================================================================
# Model specs (no sex covariate — stratified)
# ==============================================================================
make_formula <- function(extra = "") {
  paste0("{target} ~ ab_g_dyn__visit_age +
                 C(ab_g_dyn__cohort_income__hhold__6lvl) +
                 mr_y_smri__vol__aseg__icv_sum + shn +
                 mh_p_cbcl__synd__attn_sum +", extra, "
                 mh_p_cbcl__synd__attn_sum:ab_g_dyn__visit_age +
                 ", RE)
}

specs <- list(
  base      = list(formula = make_formula(), var = VOI),
  puberty_p = list(formula = make_formula("\n                 ph_p_pds_mean_raw +"), var = VOI),
  puberty_y = list(formula = make_formula("\n                 ph_y_pds_mean_raw +"), var = VOI)
)

# ==============================================================================
# Run models
# ==============================================================================
sexes <- list(male = 1, female = 2)

full_out <- file.path(tables_dir, "full_results", "sex_strat_nested")
sig_out  <- file.path(tables_dir, "significant_results", "sex_strat_nested")
dir.create(full_out, recursive = TRUE, showWarnings = FALSE)
dir.create(sig_out,  recursive = TRUE, showWarnings = FALSE)

for (sx_name in names(sexes)) {
  dat_sx <- prep$dat_scaled %>% filter(ab_g_stc__cohort_sex == sexes[[sx_name]])
  cat(sprintf("\n  %s: %d participants, %d observations\n",
              toupper(sx_name), n_distinct(dat_sx$participant_id), nrow(dat_sx)))

  for (m in names(specs)) {
    cat(sprintf("    Running %s...\n", m))

    results <- run_fdr_regression(
      data = dat_sx, targets = targets,
      formula_template = specs[[m]]$formula,
      var_of_interest  = specs[[m]]$var, alpha = 0.05
    )

    write.csv(results, file.path(full_out, paste0("results_", sx_name, "_", m, ".csv")), row.names = FALSE)

    fdr_col <- paste0(specs[[m]]$var, "_fdr_p"); sig_res <- results[results[[fdr_col]] < 0.05 & !is.na(results[[fdr_col]]), ]
    write.csv(sig_res, file.path(sig_out, paste0("results_", sx_name, "_", m, ".csv")), row.names = FALSE)

    cat(sprintf("      %d ROIs analyzed, %d significant\n", nrow(results), nrow(sig_res)))
  }
}

cat("\n=== Sex-stratified AP models complete ===\n")


================================================================================ 
## FILE 13: scripts/run_models/AP_models/run_age_attn_sex_snh.r
================================================================================ 

## 85 lines

# scripts/run_models/AP_sex_pooled/run_age_attn_sex_snh.r
# Three-way interaction: AP × age × sex.
# Tests whether the AP-age association on cortical thickness differs by sex.
# SHN QC applied, shn included as covariate.
source("scripts/load_data/setup.r")

# ==============================================================================
# Load data
# ==============================================================================
prep <- prepare_data(processed_dir = processed_dir)

dat     <- prep$dat_scaled
targets <- prep$targets

# Coefficient pattern: 3-way interaction term (any lme4 ordering)
var_pattern <- paste0(
  "attn_sum.*visit_age.*cohort_sex|visit_age.*attn_sum.*cohort_sex|",
  "cohort_sex.*attn_sum.*visit_age|cohort_sex.*visit_age.*attn_sum|",
  "attn_sum.*cohort_sex.*visit_age|visit_age.*cohort_sex.*attn_sum"
)

RE <- "(1 | ab_g_dyn__design_mr__serial / ab_g_stc__design_id__fam__gen / participant_id)"

# ==============================================================================
# Model definitions
# ==============================================================================
make_formula <- function(extra = "") {
  paste0("{target} ~ ab_g_dyn__visit_age +
                 C(ab_g_stc__cohort_sex) +
                 C(ab_g_dyn__cohort_income__hhold__6lvl) +
                 mr_y_smri__vol__aseg__icv_sum + shn +
                 ab_g_dyn__visit_age:C(ab_g_stc__cohort_sex) +", extra, "
                 mh_p_cbcl__synd__attn_sum +
                 mh_p_cbcl__synd__attn_sum:ab_g_dyn__visit_age +
                 mh_p_cbcl__synd__attn_sum:ab_g_dyn__visit_age:C(ab_g_stc__cohort_sex) +
                 ", RE)
}

models <- list(
  base          = make_formula(),
  puberty_p     = make_formula("\n                 ph_p_pds_mean_raw +"),
  puberty_p_sex = make_formula("\n                 ph_p_pds_mean_raw + ph_p_pds_mean_raw:C(ab_g_stc__cohort_sex) +"),
  puberty_y     = make_formula("\n                 ph_y_pds_mean_raw +"),
  puberty_y_sex = make_formula("\n                 ph_y_pds_mean_raw + ph_y_pds_mean_raw:C(ab_g_stc__cohort_sex) +")
)

# ==============================================================================
# Run models
# ==============================================================================
full_out <- file.path(tables_dir, "full_results", "age_attn_sex")
sig_out  <- file.path(tables_dir, "significant_results", "age_attn_sex")
dir.create(full_out, recursive = TRUE, showWarnings = FALSE)
dir.create(sig_out,  recursive = TRUE, showWarnings = FALSE)

pb <- progress_bar$new(
  format = "3-way interaction [:bar] :current/:total (:percent) eta: :eta",
  total = length(models), clear = FALSE, width = 60
)

for (m in names(models)) {
  pb$tick()
  cat(paste0("\nRunning: ", m, "\n"))

  results <- run_fdr_regression_factor(
    data = dat, targets = targets,
    formula_template = models[[m]],
    var_pattern = var_pattern, alpha = 0.05
  )

  if (nrow(results) == 0) { cat("  No results — skipping\n"); next }

  if ("matched_coef_name" %in% names(results)) {
    cat("  Matched coefficient: ", results$matched_coef_name[1], "\n")
  }

  write.csv(results, file.path(full_out, paste0("results_", m, ".csv")), row.names = FALSE)

  fdr_col <- grep("_fdr_p$", names(results), value = TRUE)[1]
  sig_res <- results %>% filter(!!sym(fdr_col) < 0.05)
  write.csv(sig_res, file.path(sig_out, paste0("results_", m, ".csv")), row.names = FALSE)

  cat(sprintf("  %d ROIs analyzed, %d significant (FDR < 0.05)\n", nrow(results), nrow(sig_res)))
}

cat("\n=== Three-way interaction (AP x age x sex) models complete ===\n")


================================================================================ 
## FILE 14: scripts/run_models/AP_models/run_age_squared_models.r
================================================================================ 

## 230 lines

# scripts/run_models/AP_sex_pooled/run_age_squared_models.r
# Nonlinear (quadratic) age trajectory analysis.
# Age is z-scored before squaring to reduce collinearity.
# SHN QC applied, shn included as covariate.
#
# Each analysis is a block LRT comparing reduced vs full model.
# F-approx = LRT chi-sq / df. F_sig = uncorrected p < 0.05. block_sig = FDR-corrected.
# confirmed = block_sig AND full model improves AIC.
#
# Preliminary: base → + age²
# Analysis 1:  base + age² → + sex×age + sex×age²
# Analysis 2:  base + age² + AP → + AP×age + AP×age²
# Analysis 3:  base + age² + sex×age + sex×age² + AP → + AP×age + AP×age²
# Analysis 4:  Analysis 2 within each sex
# Analysis 5:  Nonlinear AP interactions in ROIs with confirmed age²
# Plots:       predict()-based interaction plots for Analyses 1-4
source("scripts/load_data/setup.r")
library(ggplot2)
library(gridExtra)

# ==============================================================================
# Load data
# ==============================================================================
prep <- prepare_data(processed_dir = processed_dir)

dat     <- prep$dat_scaled
targets <- prep$targets
dat$age_sq <- dat$ab_g_dyn__visit_age^2

cat(sprintf("\nAge centering check: mean = %.6f, cor(age, age²) = %.4f\n",
            mean(dat$ab_g_dyn__visit_age, na.rm = TRUE),
            cor(dat$ab_g_dyn__visit_age, dat$age_sq, use = "complete.obs")))

out_tables <- file.path(tables_dir, "full_results", "age_squared_comparison")
out_figs   <- file.path(fig_dir, "interaction_plots")
dir.create(out_tables, recursive = TRUE, showWarnings = FALSE)
dir.create(out_figs,   recursive = TRUE, showWarnings = FALSE)

# ==============================================================================
# Formula building blocks
# ==============================================================================
AGE <- "ab_g_dyn__visit_age"
SEX <- "C(ab_g_stc__cohort_sex)"
INC <- "C(ab_g_dyn__cohort_income__hhold__6lvl)"
ICV <- "mr_y_smri__vol__aseg__icv_sum"
SHN <- "shn"
AP  <- "mh_p_cbcl__synd__attn_sum"
RE  <- "(1 | ab_g_dyn__design_mr__serial / ab_g_stc__design_id__fam__gen / participant_id)"

COV <- paste(SEX, INC, ICV, SHN, sep = " + ")

# Preliminary: base → + age²
f_m0 <- paste0("{target} ~ ", AGE, " + ", COV, " + ", RE)
f_m1 <- paste0("{target} ~ ", AGE, " + age_sq + ", COV, " + ", RE)

# Analysis 1: + sex×age + sex×age²
a1_red  <- f_m1
a1_full <- paste0("{target} ~ ", AGE, " + age_sq + ", COV, " + ",
                  AGE, ":", SEX, " + age_sq:", SEX, " + ", RE)

# Analysis 2: + AP×age + AP×age²
a2_red  <- paste0("{target} ~ ", AGE, " + age_sq + ", COV, " + ", AP, " + ", RE)
a2_full <- paste0("{target} ~ ", AGE, " + age_sq + ", COV, " + ", AP,
                  " + ", AP, ":", AGE, " + ", AP, ":age_sq + ", RE)

# Analysis 3: after sex interactions, + AP×age + AP×age²
a3_red  <- paste0("{target} ~ ", AGE, " + age_sq + ", COV, " + ",
                  AGE, ":", SEX, " + age_sq:", SEX, " + ", AP, " + ", RE)
a3_full <- paste0("{target} ~ ", AGE, " + age_sq + ", COV, " + ",
                  AGE, ":", SEX, " + age_sq:", SEX, " + ", AP,
                  " + ", AP, ":", AGE, " + ", AP, ":age_sq + ", RE)

# Analysis 4: within sex (no sex covariate)
a4_red  <- paste0("{target} ~ ", AGE, " + age_sq + ", INC, " + ", ICV, " + ", SHN,
                  " + ", AP, " + ", RE)
a4_full <- paste0("{target} ~ ", AGE, " + age_sq + ", INC, " + ", ICV, " + ", SHN,
                  " + ", AP, " + ", AP, ":", AGE, " + ", AP, ":age_sq + ", RE)

# ==============================================================================
# Run analyses
# ==============================================================================

# --- Preliminary: does age² improve the base model? ---
cat("\n========================================")
cat("\n  PRELIMINARY: Age² Main Effect")
cat("\n========================================\n")

prelim <- run_block_test(targets, f_m0, f_m1, dat,
                         term1_pattern = "^age_sq$", term2_pattern = "^age_sq$",
                         label = "age² vs linear")
print_block_summary(prelim, "Preliminary: Age²", "Age²       ", "Age² (dup) ")
write.csv(prelim, file.path(out_tables, "preliminary_age_squared.csv"), row.names = FALSE)

# --- Analysis 1: Sex × Age block ---
cat("\n========================================")
cat("\n  ANALYSIS 1: Sex × Age")
cat("\n========================================\n")

a1 <- run_block_test(targets, a1_red, a1_full, dat,
                     term1_pattern = "visit_age.*cohort_sex|cohort_sex.*visit_age",
                     term2_pattern = "age_sq.*cohort_sex|cohort_sex.*age_sq",
                     label = "sex×age block")
print_block_summary(a1, "Analysis 1: Sex × Age", "Age×Sex    ", "Age²×Sex   ")
write.csv(a1, file.path(out_tables, "analysis1_sex_x_age.csv"), row.names = FALSE)

# --- Analysis 2: AP × Age block ---
cat("\n========================================")
cat("\n  ANALYSIS 2: AP × Age")
cat("\n========================================\n")

a2 <- run_block_test(targets, a2_red, a2_full, dat,
                     term1_pattern = "attn_sum.*visit_age|visit_age.*attn_sum",
                     term2_pattern = "attn_sum.*age_sq|age_sq.*attn_sum",
                     label = "AP×age block")
print_block_summary(a2, "Analysis 2: AP × Age", "AP×Age     ", "AP×Age²    ")
write.csv(a2, file.path(out_tables, "analysis2_ap_x_age.csv"), row.names = FALSE)

# --- Analysis 3: AP × Age after Sex interactions ---
cat("\n========================================")
cat("\n  ANALYSIS 3: AP × Age After Sex")
cat("\n========================================\n")

a3 <- run_block_test(targets, a3_red, a3_full, dat,
                     term1_pattern = "attn_sum.*visit_age|visit_age.*attn_sum",
                     term2_pattern = "attn_sum.*age_sq|age_sq.*attn_sum",
                     term1_exclude = "cohort_sex", term2_exclude = "cohort_sex",
                     label = "AP×age after sex")
print_block_summary(a3, "Analysis 3: AP × Age After Sex", "AP×Age     ", "AP×Age²    ")

cat(sprintf("\n  A2 confirmed: %d, A3 confirmed: %d, shared: %d\n",
            sum(a2$confirmed),
            sum(a3$confirmed),
            sum(a2$confirmed[match(a3$target, a2$target)] == 1 & a3$confirmed == 1, na.rm = TRUE)))

write.csv(a3, file.path(out_tables, "analysis3_ap_x_age_after_sex.csv"), row.names = FALSE)

# --- Analysis 4: AP × Age within each sex ---
cat("\n========================================")
cat("\n  ANALYSIS 4: AP × Age Within Each Sex")
cat("\n========================================\n")

for (sx_val in c("1", "2")) {
  sx_label <- ifelse(sx_val == "1", "Male", "Female")
  dat_sx <- dat %>% filter(ab_g_stc__cohort_sex == sx_val)
  cat(sprintf("\n  --- %s (n = %d) ---\n", sx_label, nrow(dat_sx)))

  a4 <- run_block_test(targets, a4_red, a4_full, dat_sx,
                       term1_pattern = "attn_sum.*visit_age|visit_age.*attn_sum",
                       term2_pattern = "attn_sum.*age_sq|age_sq.*attn_sum",
                       label = paste("AP×age", sx_label))
  a4$sex <- sx_label
  print_block_summary(a4, paste("Analysis 4:", sx_label), "AP×Age     ", "AP×Age²    ")
  write.csv(a4, file.path(out_tables, paste0("analysis4_ap_x_age_", tolower(sx_label), ".csv")),
            row.names = FALSE)
}

# ==============================================================================
# Summary CSV: age_squared_comparison.csv (clean version of preliminary)
# ==============================================================================
summary_csv <- prelim %>%
  transmute(target,
            age_sq_coef = term1_est, age_sq_t = term1_t,
            age_sq_raw_p = term1_raw_p, age_sq_fdr_p = term1_fdr_p,
            age_sq_sig = as.integer(term1_fdr_p < 0.05),
            AIC_linear = AIC_red, AIC_quad = AIC_full,
            quad_improves_AIC = improves_AIC, quad_improves_BIC = improves_BIC,
            F_approx, F_sig, lrt_chisq, lrt_p, lrt_fdr_p,
            block_sig, confirmed, nobs)
write.csv(summary_csv, file.path(out_tables, "age_squared_comparison.csv"), row.names = FALSE)

# ==============================================================================
# Analysis 5: Nonlinear AP interactions in confirmed-nonlinear ROIs
# ==============================================================================
cat("\n========================================")
cat("\n  ANALYSIS 5: Nonlinear AP Interactions")
cat("\n========================================\n")

nonlinear_targets <- summary_csv$target[summary_csv$confirmed == 1]

cat(sprintf("  Age² FDR sig: %d, improves AIC: %d, confirmed: %d\n",
            sum(summary_csv$age_sq_sig), sum(summary_csv$quad_improves_AIC), length(nonlinear_targets)))

if (length(nonlinear_targets) > 0) {
  cat("  ROIs:\n")
  for (t in nonlinear_targets) cat("    ", t, "\n")

  nl_formulas <- list(
    base       = paste0("{target} ~ ", AGE, " + age_squared + ", COV, " + ", AP,
                        " + ", AP, ":", AGE, " + ", AP, ":age_squared + ", RE),
    age_sex    = paste0("{target} ~ ", AGE, " + age_squared + ", COV, " + ", AP,
                        " + ", SEX, ":", AGE,
                        " + ", AP, ":", AGE, " + ", AP, ":age_squared + ", RE),
    puberty_p  = paste0("{target} ~ ", AGE, " + age_squared + ", COV,
                        " + ph_p_pds_mean_raw + ", AP,
                        " + ", AP, ":", AGE, " + ", AP, ":age_squared + ", RE),
    puberty_p_sex = paste0("{target} ~ ", AGE, " + age_squared + ", COV,
                           " + ph_p_pds_mean_raw + ph_p_pds_mean_raw:", SEX, " + ", AP,
                           " + ", AP, ":", AGE, " + ", AP, ":age_squared + ", RE)
  )

  dat_nl <- rescale_numeric(prep$dat_raw)
  dat_nl$age_squared <- dat_nl$ab_g_dyn__visit_age^2

  full_out_nl <- file.path(tables_dir, "full_results", "AP_nonlinear")
  sig_out_nl  <- file.path(tables_dir, "significant_results", "AP_nonlinear")
  dir.create(full_out_nl, recursive = TRUE, showWarnings = FALSE)
  dir.create(sig_out_nl,  recursive = TRUE, showWarnings = FALSE)

  for (m_name in names(nl_formulas)) {
    cat(sprintf("    Model: %s\n", m_name))
    results <- run_nonlinear_ap(dat_nl, nonlinear_targets, nl_formulas[[m_name]])

    if (nrow(results) == 0) { cat("      No results\n"); next }

    write.csv(results, file.path(full_out_nl, paste0("results_", m_name, ".csv")), row.names = FALSE)

    sig_either <- results %>% filter(linear_sig == 1 | nonlinear_sig == 1)
    write.csv(sig_either, file.path(sig_out_nl, paste0("results_", m_name, ".csv")), row.names = FALSE)

    cat(sprintf("      %d ROIs: %d linear sig, %d nonlinear sig, %d both\n",
                nrow(results), sum(results$linear_sig, na.rm = TRUE),
                sum(results$nonlinear_sig, na.rm = TRUE), sum(results$both_sig, na.rm = TRUE)))
  }
} else {
  cat("  No ROIs meet criteria — skipping.\n")
}

cat("\n=== Age-squared analysis complete ===\n")
cat("  Tables: ", out_tables, "\n")
cat("  Interaction plots are generated by run_interaction_plots.r\n")


################################################################################ 
##  SECTION: KSADS MODELS
################################################################################ 

================================================================================ 
## FILE 15: scripts/run_models/KSADS_models/run_KSADS_stable_models.r
================================================================================ 

## 249 lines

# scripts/run_models/AP_sex_pooled/run_KSADS_stable_models.r
# KSADS stable classification: Always dx vs Never dx.
# Uses ksads_stable_strict and ksads_stable_sens columns from dat_qc.csv
# (computed in load_data.r).
#
# Strict:      Always vs Never (allow_miss = 0)
# Sensitivity: Always + Almost_Always vs Never (allow_miss = 1)
# For each: unmatched, sex-balanced, 1:1 sex-matched samples.
# Extended model specs for unmatched; core set for matched.
# SHN QC applied, shn included as covariate.
source("scripts/load_data/setup.r")
library(ggplot2)

# ==============================================================================
# Load data
# ==============================================================================
prep <- prepare_data(processed_dir = processed_dir)

dat_raw <- prep$dat_raw
targets <- prep$targets

RE <- "(1 | ab_g_dyn__design_mr__serial / ab_g_stc__design_id__fam__gen / participant_id)"
var_pattern <- "ksads_dx_always_never.*visit_age|visit_age.*ksads_dx_always_never"

# ==============================================================================
# Classification summary (from pre-computed columns)
# ==============================================================================
cat("\n=== KSADS Stable Classification (from dat_qc) ===\n")
cat("  Strict:      ", paste(names(table(dat_raw$ksads_stable_strict)),
    table(dat_raw$ksads_stable_strict), sep = "=", collapse = ", "), "\n")
cat("  Sensitivity: ", paste(names(table(dat_raw$ksads_stable_sens)),
    table(dat_raw$ksads_stable_sens), sep = "=", collapse = ", "), "\n")

# Person-level counts
person_strict <- dat_raw %>%
  distinct(participant_id, .keep_all = TRUE) %>%
  select(participant_id, ab_g_stc__cohort_sex, group = ksads_stable_strict)

person_sens <- dat_raw %>%
  distinct(participant_id, .keep_all = TRUE) %>%
  select(participant_id, ab_g_stc__cohort_sex, group = ksads_stable_sens)

for (cl in list(list(df = person_strict, label = "Strict"),
                list(df = person_sens, label = "Sensitivity"))) {
  cat(sprintf("\n  -- %s (person-level) --\n", cl$label))
  for (g in c("Always", "Almost_Always", "Never")) {
    sub <- cl$df %>% filter(group == g)
    if (nrow(sub) == 0) next
    n_m <- sum(sub$ab_g_stc__cohort_sex %in% c("1", 1))
    n_f <- sum(sub$ab_g_stc__cohort_sex %in% c("2", 2))
    cat(sprintf("    %s: %d (M=%d, F=%d, %.1f%% male)\n",
                g, nrow(sub), n_m, n_f, 100 * n_m / max(n_m + n_f, 1)))
  }
}

# Export descriptive table
desc_out <- file.path(tables_dir, "descriptives")
dir.create(desc_out, recursive = TRUE, showWarnings = FALSE)

# Reconstruct person_df format expected by export function
person_strict_full <- person_strict %>% rename(ksads_stable_strict = group) %>%
  rename(group = ksads_stable_strict)
person_sens_full <- person_sens %>% rename(ksads_stable_sens = group) %>%
  rename(group = ksads_stable_sens)

export_ksads_descriptive_table(dat_raw, person_strict_full, person_sens_full,
                               file.path(desc_out, "ksads_stable_descriptives.csv"))

# ==============================================================================
# Descriptive histograms (strict classification)
# ==============================================================================
fig_out <- file.path(fig_dir, "KSADS_stable_descriptives")
dir.create(fig_out, recursive = TRUE, showWarnings = FALSE)

dat_hist <- dat_raw %>%
  filter(ksads_stable_strict %in% c("Always", "Never")) %>%
  mutate(ksads_dx_always_never = factor(ifelse(ksads_stable_strict == "Always", 1L, 0L)))

person_hist <- dat_hist %>%
  distinct(participant_id, .keep_all = TRUE) %>%
  mutate(dx_label  = ifelse(ksads_dx_always_never == "1", "Always Dx", "Never Dx"),
         sex_label = ifelse(ab_g_stc__cohort_sex %in% c("1", 1), "Male", "Female"))

p1 <- ggplot(person_hist, aes(x = dx_label, fill = dx_label)) +
  geom_bar() +
  geom_text(stat = "count", aes(label = after_stat(count)), vjust = -0.3) +
  scale_fill_manual(values = c("Never Dx" = "#4A90D9", "Always Dx" = "#D94A4A")) +
  labs(title = "KSADS ADHD — Always vs Never (Participants)", x = NULL, y = "Participants") +
  theme_minimal(base_size = 13) + theme(legend.position = "none")
ggsave(file.path(fig_out, "ksads_stable_overall.png"), p1, width = 5, height = 4, dpi = 150)

p2 <- ggplot(person_hist, aes(x = sex_label, fill = dx_label)) +
  geom_bar(position = "dodge") +
  geom_text(stat = "count", aes(label = after_stat(count)),
            position = position_dodge(width = 0.9), vjust = -0.3, size = 3.5) +
  scale_fill_manual(values = c("Never Dx" = "#4A90D9", "Always Dx" = "#D94A4A")) +
  labs(title = "KSADS Always/Never by Sex", x = NULL, y = "Participants", fill = NULL) +
  theme_minimal(base_size = 13)
ggsave(file.path(fig_out, "ksads_stable_by_sex.png"), p2, width = 5.5, height = 4, dpi = 150)

row_hist <- dat_hist %>%
  mutate(dx_label = ifelse(ksads_dx_always_never == "1", "Always Dx", "Never Dx"))
p3 <- ggplot(row_hist, aes(x = session_id, fill = dx_label)) +
  geom_bar(position = "dodge") +
  geom_text(stat = "count", aes(label = after_stat(count)),
            position = position_dodge(width = 0.9), vjust = -0.3, size = 3) +
  scale_fill_manual(values = c("Never Dx" = "#4A90D9", "Always Dx" = "#D94A4A")) +
  labs(title = "KSADS Always/Never by Timepoint", x = "Session", y = "Count", fill = NULL) +
  theme_minimal(base_size = 13)
ggsave(file.path(fig_out, "ksads_stable_by_session.png"), p3, width = 8, height = 4.5, dpi = 150)

cat("\nPlots saved to:", fig_out, "\n")

# ==============================================================================
# Model specs
# ==============================================================================
make_formula <- function(extra = "") {
  paste0("{target} ~ ab_g_dyn__visit_age +
                 C(ab_g_stc__cohort_sex) +
                 C(ab_g_dyn__cohort_income__hhold__6lvl) +
                 mr_y_smri__vol__aseg__icv_sum + shn +", extra, "
                 ksads_dx_always_never +
                 ksads_dx_always_never:ab_g_dyn__visit_age +
                 ", RE)
}

core_specs <- list(
  base          = make_formula(),
  age_sex       = make_formula("\n                 C(ab_g_stc__cohort_sex):ab_g_dyn__visit_age +"),
  puberty_p     = make_formula("\n                 ph_p_pds_mean_raw +"),
  puberty_p_sex = make_formula("\n                 ph_p_pds_mean_raw + ph_p_pds_mean_raw:C(ab_g_stc__cohort_sex) +")
)

extended_specs <- c(core_specs, list(
  most_basic       = gsub(" shn \\+", "", make_formula()),
  lvl3_income      = gsub("6lvl", "3lvl", make_formula()),
  lvl3_income_xage = gsub("6lvl", "3lvl",
    make_formula("\n                 C(ab_g_dyn__cohort_income__hhold__3lvl):ab_g_dyn__visit_age +")),
  comorbs          = make_formula("\n                 mh_p_cbcl__synd__ext_sum + mh_p_cbcl__synd__int_sum +"),
  comorbs_ext      = make_formula("\n                 mh_p_cbcl__synd__ext_sum +"),
  comorbs_int      = make_formula("\n                 mh_p_cbcl__synd__int_sum +"),
  puberty_y        = make_formula("\n                 ph_y_pds_mean_raw +"),
  puberty_y_sex    = make_formula("\n                 ph_y_pds_mean_raw + ph_y_pds_mean_raw:C(ab_g_stc__cohort_sex) +")
))

# ==============================================================================
# Model runner
# ==============================================================================
run_ksads_models <- function(dat, targets, specs, version_label, out_suffix) {
  full_out <- file.path(tables_dir, "full_results", paste0("KSADS_stable_nested", out_suffix))
  sig_out  <- file.path(tables_dir, "significant_results", paste0("KSADS_stable_nested", out_suffix))
  dir.create(full_out, recursive = TRUE, showWarnings = FALSE)
  dir.create(sig_out,  recursive = TRUE, showWarnings = FALSE)

  dat_scaled <- rescale_numeric(dat)

  cat(sprintf("\n=== Running KSADS stable models (%s) — %d ROIs ===\n",
              version_label, length(targets)))

  for (m_name in names(specs)) {
    cat(sprintf("  Model: %s\n", m_name))
    results <- run_fdr_regression_factor(
      data = dat_scaled, targets = targets,
      formula_template = specs[[m_name]],
      var_pattern = var_pattern, alpha = 0.05
    )
    if (nrow(results) == 0) { cat("    No results\n"); next }

    write.csv(results, file.path(full_out, paste0("results_", m_name, ".csv")), row.names = FALSE)
    fdr_col <- grep("_fdr_p$", names(results), value = TRUE)[1]
    sig_res <- results %>% filter(!!sym(fdr_col) < 0.05)
    write.csv(sig_res, file.path(sig_out, paste0("results_", m_name, ".csv")), row.names = FALSE)
    cat(sprintf("    %d ROIs, %d significant (FDR < 0.05)\n", nrow(results), nrow(sig_res)))
  }
}

# ==============================================================================
# Build sample and run: unmatched + sex-balanced + 1:1 matched
# ==============================================================================
build_ksads_sample <- function(case_pids, ctrl_pids, dat) {
  ids <- data.frame(
    participant_id = c(case_pids, ctrl_pids),
    ksads_dx_always_never = factor(c(rep(1L, length(case_pids)), rep(0L, length(ctrl_pids))))
  )
  dat %>% inner_join(ids, by = "participant_id")
}

run_analysis_set <- function(case_pids, ctrl_pids, dat, targets,
                             analysis_label, suffix_base) {
  cat(sprintf("\n  Testing: does stable KSADS ADHD dx moderate cortical thinning over age?\n"))

  # (A) Unmatched — extended specs
  cat(sprintf("\n========================================\n"))
  cat(sprintf("  %s: UNMATCHED\n", analysis_label))
  cat(sprintf("========================================\n"))
  dat_un <- build_ksads_sample(case_pids, ctrl_pids, dat)
  cat(sprintf("  %d rows, %d cases, %d controls\n",
              nrow(dat_un), length(case_pids), length(ctrl_pids)))
  print_timepoint_coverage(dat_un, paste(analysis_label, "unmatched"))
  run_ksads_models(dat_un, targets, extended_specs,
                   paste(analysis_label, "unmatched"), paste0(suffix_base, "_SNH"))

  # (B) Sex-balanced — core specs
  cat(sprintf("\n========================================\n"))
  cat(sprintf("  %s: SEX-BALANCED\n", analysis_label))
  cat(sprintf("========================================\n"))
  balanced_ctrl <- balance_controls_on_sex(case_pids, ctrl_pids, dat, analysis_label)
  dat_bal <- build_ksads_sample(case_pids, balanced_ctrl, dat)
  cat(sprintf("  %d rows, %d cases, %d controls\n",
              nrow(dat_bal), length(case_pids), length(balanced_ctrl)))
  print_timepoint_coverage(dat_bal, paste(analysis_label, "sex-balanced"))
  run_ksads_models(dat_bal, targets, core_specs,
                   paste(analysis_label, "sex-balanced"),
                   paste0(suffix_base, "_sexbal_SNH"))

  # (C) 1:1 Sex-matched — core specs
  cat(sprintf("\n========================================\n"))
  cat(sprintf("  %s: 1:1 SEX-MATCHED\n", analysis_label))
  cat(sprintf("========================================\n"))
  matched_ctrl <- match_controls_1to1(case_pids, ctrl_pids, dat, analysis_label)
  dat_mat <- build_ksads_sample(case_pids, matched_ctrl, dat)
  cat(sprintf("  %d rows, %d cases, %d controls\n",
              nrow(dat_mat), length(case_pids), length(matched_ctrl)))
  print_timepoint_coverage(dat_mat, paste(analysis_label, "1:1 matched"))
  run_ksads_models(dat_mat, targets, core_specs,
                   paste(analysis_label, "1:1 sex-matched"),
                   paste0(suffix_base, "_sexmatch_SNH"))
}

# ==============================================================================
# Primary: strict Always vs Never
# ==============================================================================
strict_always <- person_strict$participant_id[person_strict$group == "Always"]
strict_never  <- person_strict$participant_id[person_strict$group == "Never"]

run_analysis_set(strict_always, strict_never, dat_raw, targets, "Strict", "")

# ==============================================================================
# Sensitivity: Always + Almost_Always vs Never
# ==============================================================================
sens_cases <- c(
  person_sens$participant_id[person_sens$group == "Always"],
  person_sens$participant_id[person_sens$group == "Almost_Always"]
)
sens_never <- person_sens$participant_id[person_sens$group == "Never"]

run_analysis_set(sens_cases, sens_never, dat_raw, targets, "Sensitivity", "_sensitivity")

cat("\n=== KSADS stable models complete ===\n")


================================================================================ 
## FILE 16: scripts/run_models/KSADS_models/run_KSADS_sex_strat_models.r
================================================================================ 

## 100 lines

# scripts/run_models/AP_sex_pooled/run_KSADS_sex_strat_models.r
# Sex-stratified models with KSADS ADHD dx (binary, time-varying).
# Uses raw mh_p_ksads__adhd__pres_dx (not stable classification).
# SHN QC applied, shn included as covariate.
source("scripts/load_data/setup.r")

# ==============================================================================
# Load data
# ==============================================================================
prep <- prepare_data(processed_dir = processed_dir,
                     extra_categorical = "mh_p_ksads__adhd__pres_dx")

dat <- prep$dat_scaled %>% filter(!is.na(mh_p_ksads__adhd__pres_dx))
targets <- prep$targets
message("After dropping NA KSADS dx: ", nrow(dat), " rows")

RE <- "(1 | ab_g_dyn__design_mr__serial / ab_g_stc__design_id__fam__gen / participant_id)"
var_pattern <- "ksads__adhd__pres_dx.*visit_age|visit_age.*ksads__adhd__pres_dx"

# ==============================================================================
# Descriptives
# ==============================================================================
cat("\n=== KSADS Sex-Stratified Sample Sizes ===\n")
sexes <- list(male = 1, female = 2)

for (sx_name in names(sexes)) {
  dat_sx <- dat %>% filter(ab_g_stc__cohort_sex == sexes[[sx_name]])
  dx_tab <- table(dat_sx$mh_p_ksads__adhd__pres_dx)
  cat(sprintf("  %s: %d participants (%d obs) — 0: %d, 1: %d (%.1f%% dx)\n",
              tools::toTitleCase(sx_name), n_distinct(dat_sx$participant_id), nrow(dat_sx),
              dx_tab["0"], dx_tab["1"], 100 * dx_tab["1"] / sum(dx_tab)))
}

# ==============================================================================
# Model specs (sex removed — stratified)
# ==============================================================================
models <- list(
  base = paste0("{target} ~ ab_g_dyn__visit_age +
                 C(ab_g_dyn__cohort_income__hhold__6lvl) +
                 mr_y_smri__vol__aseg__icv_sum + shn +
                 mh_p_ksads__adhd__pres_dx +
                 mh_p_ksads__adhd__pres_dx:ab_g_dyn__visit_age +
                 ", RE),
  puberty_p = paste0("{target} ~ ab_g_dyn__visit_age +
                 C(ab_g_dyn__cohort_income__hhold__6lvl) +
                 mr_y_smri__vol__aseg__icv_sum + shn +
                 ph_p_pds_mean_raw +
                 mh_p_ksads__adhd__pres_dx +
                 mh_p_ksads__adhd__pres_dx:ab_g_dyn__visit_age +
                 ", RE),
  puberty_y = paste0("{target} ~ ab_g_dyn__visit_age +
                 C(ab_g_dyn__cohort_income__hhold__6lvl) +
                 mr_y_smri__vol__aseg__icv_sum + shn +
                 ph_y_pds_mean_raw +
                 mh_p_ksads__adhd__pres_dx +
                 mh_p_ksads__adhd__pres_dx:ab_g_dyn__visit_age +
                 ", RE)
)

# ==============================================================================
# Run models
# ==============================================================================
full_out <- file.path(tables_dir, "full_results", "KSADS_sex_strat_nested")
sig_out  <- file.path(tables_dir, "significant_results", "KSADS_sex_strat_nested")
dir.create(full_out, recursive = TRUE, showWarnings = FALSE)
dir.create(sig_out,  recursive = TRUE, showWarnings = FALSE)

cat("\n=== Running KSADS sex-stratified models ===\n")

for (sx_name in names(sexes)) {
  dat_sx <- dat %>% filter(ab_g_stc__cohort_sex == sexes[[sx_name]])
  cat(sprintf("\n  %s: %d participants, %d observations\n",
              toupper(sx_name), n_distinct(dat_sx$participant_id), nrow(dat_sx)))

  for (m_name in names(models)) {
    cat(sprintf("    Running %s...\n", m_name))

    results <- run_fdr_regression_factor(
      data = dat_sx, targets = targets,
      formula_template = models[[m_name]],
      var_pattern = var_pattern, alpha = 0.05
    )

    if (nrow(results) == 0) { cat("      No results\n"); next }

    write.csv(results,
              file.path(full_out, paste0("results_", sx_name, "_", m_name, ".csv")),
              row.names = FALSE)

    fdr_col <- grep("_fdr_p$", names(results), value = TRUE)[1]
    sig_res <- results %>% filter(!!sym(fdr_col) < 0.05)
    write.csv(sig_res,
              file.path(sig_out, paste0("results_", sx_name, "_", m_name, ".csv")),
              row.names = FALSE)

    cat(sprintf("      %d ROIs, %d significant\n", nrow(results), nrow(sig_res)))
  }
}

cat("\n=== KSADS sex-stratified models complete ===\n")


================================================================================ 
## FILE 17: scripts/run_models/KSADS_models/run_age_ksads_sex.r
================================================================================ 

## 135 lines

# scripts/run_models/KSADS_models/run_age_ksads_sex.r
# Three-way interaction: KSADS stable dx × age × sex.
# Tests whether the KSADS dx-age association on cortical thickness differs by sex.
# Runs for both strict and sensitivity definitions, full sample only.
# SHN QC applied, shn included as covariate.
source("scripts/load_data/setup.r")

# ==============================================================================
# Load data
# ==============================================================================
prep <- prepare_data(processed_dir = processed_dir)
dat_raw <- prep$dat_raw
targets <- prep$targets

RE <- "(1 | ab_g_dyn__design_mr__serial / ab_g_stc__design_id__fam__gen / participant_id)"

# 3-way coefficient pattern (any lme4 ordering)
var_pattern <- paste0(
  "always_never.*visit_age.*cohort_sex|visit_age.*always_never.*cohort_sex|",
  "cohort_sex.*always_never.*visit_age|cohort_sex.*visit_age.*always_never|",
  "always_never.*cohort_sex.*visit_age|visit_age.*cohort_sex.*always_never"
)

# ==============================================================================
# Formula builder
# ==============================================================================
make_formula <- function(extra = "") {
  paste0("{target} ~ ab_g_dyn__visit_age +
                 C(ab_g_stc__cohort_sex) +
                 C(ab_g_dyn__cohort_income__hhold__6lvl) +
                 mr_y_smri__vol__aseg__icv_sum + shn +
                 ab_g_dyn__visit_age:C(ab_g_stc__cohort_sex) +", extra, "
                 ksads_dx_always_never +
                 ksads_dx_always_never:ab_g_dyn__visit_age +
                 ksads_dx_always_never:ab_g_dyn__visit_age:C(ab_g_stc__cohort_sex) +
                 ", RE)
}

models <- list(
  base          = make_formula(),
  puberty_p     = make_formula("\n                 ph_p_pds_mean_raw +"),
  puberty_p_sex = make_formula("\n                 ph_p_pds_mean_raw + ph_p_pds_mean_raw:C(ab_g_stc__cohort_sex) +")
)

# ==============================================================================
# Build sample helper
# ==============================================================================
build_sample <- function(case_pids, ctrl_pids, dat) {
  ids <- data.frame(
    participant_id = c(case_pids, ctrl_pids),
    ksads_dx_always_never = factor(c(rep(1L, length(case_pids)), rep(0L, length(ctrl_pids))))
  )
  dat %>% inner_join(ids, by = "participant_id")
}

# ==============================================================================
# Runner
# ==============================================================================
run_3way <- function(dat, targets, models, label, out_dir_name) {
  full_out <- file.path(tables_dir, "full_results", out_dir_name)
  sig_out  <- file.path(tables_dir, "significant_results", out_dir_name)
  dir.create(full_out, recursive = TRUE, showWarnings = FALSE)
  dir.create(sig_out,  recursive = TRUE, showWarnings = FALSE)

  dat_scaled <- rescale_numeric(dat)

  cat(sprintf("\n=== %s: %d rows, %d participants, %d ROIs ===\n",
              label, nrow(dat_scaled), length(unique(dat_scaled$participant_id)), length(targets)))

  for (m in names(models)) {
    cat(sprintf("  Running: %s\n", m))

    results <- run_fdr_regression_factor(
      data = dat_scaled, targets = targets,
      formula_template = models[[m]],
      var_pattern = var_pattern, alpha = 0.05
    )

    if (nrow(results) == 0) { cat("    No results\n"); next }

    if ("matched_coef_name" %in% names(results)) {
      cat("    Matched coefficient: ", results$matched_coef_name[1], "\n")
    }

    write.csv(results, file.path(full_out, paste0("results_", m, ".csv")), row.names = FALSE)

    fdr_col <- grep("_fdr_p$", names(results), value = TRUE)[1]
    n_sig <- 0
    if (!is.null(fdr_col) && fdr_col %in% names(results)) {
      sig_res <- results[!is.na(results[[fdr_col]]) & results[[fdr_col]] < 0.05, ]
      n_sig <- nrow(sig_res)
      write.csv(sig_res, file.path(sig_out, paste0("results_", m, ".csv")), row.names = FALSE)
    }

    cat(sprintf("    %d ROIs analyzed, %d significant (FDR < 0.05)\n", nrow(results), n_sig))
  }
}

# ==============================================================================
# Strict: Always vs Never
# ==============================================================================
cat("\n========================================")
cat("\n  KSADS × Age × Sex: Strict Definition")
cat("\n========================================\n")

person_strict <- dat_raw %>%
  distinct(participant_id, .keep_all = TRUE) %>%
  filter(ksads_stable_strict %in% c("Always", "Never"))

strict_case <- person_strict$participant_id[person_strict$ksads_stable_strict == "Always"]
strict_ctrl <- person_strict$participant_id[person_strict$ksads_stable_strict == "Never"]
cat(sprintf("  Cases: %d, Controls: %d\n", length(strict_case), length(strict_ctrl)))

dat_strict <- build_sample(strict_case, strict_ctrl, dat_raw)
run_3way(dat_strict, targets, models, "Strict 3-way", "age_ksads_sex_strict")

# ==============================================================================
# Sensitivity: Always + Almost_Always vs Never
# ==============================================================================
cat("\n========================================")
cat("\n  KSADS × Age × Sex: Sensitivity Definition")
cat("\n========================================\n")

person_sens <- dat_raw %>%
  distinct(participant_id, .keep_all = TRUE) %>%
  filter(ksads_stable_sens %in% c("Always", "Almost_Always", "Never"))

sens_case <- person_sens$participant_id[person_sens$ksads_stable_sens %in% c("Always", "Almost_Always")]
sens_ctrl <- person_sens$participant_id[person_sens$ksads_stable_sens == "Never"]
cat(sprintf("  Cases: %d, Controls: %d\n", length(sens_case), length(sens_ctrl)))

dat_sens <- build_sample(sens_case, sens_ctrl, dat_raw)
run_3way(dat_sens, targets, models, "Sensitivity 3-way", "age_ksads_sex_sensitivity")

cat("\n=== KSADS × age × sex three-way interaction models complete ===\n")


================================================================================ 
## FILE 18: scripts/run_models/KSADS_models/run_age_squared_ksads_stable.r
================================================================================ 

## 233 lines

# scripts/run_models/AP_sex_pooled/run_age_squared_ksads_stable.r
# KSADS stable interaction plots: Always Dx vs Never Dx trajectories.
# For strict AND sensitivity, across 3 samples each (unmatched, sex-balanced, 1:1).
# 4 model fits per sample: linear base, linear + age×sex, nonlinear base, nonlinear + age×sex.
# Two PDF versions: all 68 ROIs, sig-only ROIs.
# Run AFTER run_KSADS_stable_models.r.
source("scripts/load_data/setup.r")
library(ggplot2)
library(gridExtra)

# ==============================================================================
# Load data
# ==============================================================================
prep <- prepare_data(processed_dir = processed_dir)

dat_raw <- prep$dat_raw
targets <- prep$targets

# ==============================================================================
# Build all 6 samples using pre-computed classification columns
# ==============================================================================
person_strict <- dat_raw %>% distinct(participant_id, .keep_all = TRUE) %>%
  select(participant_id, group = ksads_stable_strict)
person_sens <- dat_raw %>% distinct(participant_id, .keep_all = TRUE) %>%
  select(participant_id, group = ksads_stable_sens)

strict_case <- person_strict$participant_id[person_strict$group == "Always"]
strict_ctrl <- person_strict$participant_id[person_strict$group == "Never"]
sens_case   <- c(
  person_sens$participant_id[person_sens$group == "Always"],
  person_sens$participant_id[person_sens$group == "Almost_Always"]
)
sens_ctrl   <- person_sens$participant_id[person_sens$group == "Never"]

build_sample <- function(case_pids, ctrl_pids, dat) {
  ids <- data.frame(
    participant_id = c(case_pids, ctrl_pids),
    ksads_dx_always_never = factor(c(rep(1, length(case_pids)), rep(0, length(ctrl_pids)))))
  dat %>% inner_join(ids, by = "participant_id")
}

samples <- list(
  list(label = "Strict: Full Sample",       prefix = "strict_unmatched",
       dat = build_sample(strict_case, strict_ctrl, dat_raw)),
  list(label = "Strict: Sex-Balanced",       prefix = "strict_sexbal",
       dat = build_sample(strict_case, balance_controls_on_sex(strict_case, strict_ctrl, dat_raw, "Strict sexbal"), dat_raw)),
  list(label = "Strict: 1:1 Sex-Matched",    prefix = "strict_1to1",
       dat = build_sample(strict_case, match_controls_1to1(strict_case, strict_ctrl, dat_raw, "Strict 1:1"), dat_raw)),
  list(label = "Sensitivity: Full Sample",    prefix = "sens_unmatched",
       dat = build_sample(sens_case, sens_ctrl, dat_raw)),
  list(label = "Sensitivity: Sex-Balanced",   prefix = "sens_sexbal",
       dat = build_sample(sens_case, balance_controls_on_sex(sens_case, sens_ctrl, dat_raw, "Sens sexbal"), dat_raw)),
  list(label = "Sensitivity: 1:1 Sex-Matched", prefix = "sens_1to1",
       dat = build_sample(sens_case, match_controls_1to1(sens_case, sens_ctrl, dat_raw, "Sens 1:1"), dat_raw))
)
message("Built ", length(samples), " samples")

# ==============================================================================
# Formula definitions
# ==============================================================================
AGE <- "ab_g_dyn__visit_age"
SEX <- "C(ab_g_stc__cohort_sex)"
INC <- "C(ab_g_dyn__cohort_income__hhold__6lvl)"
ICV <- "mr_y_smri__vol__aseg__icv_sum"
SHN <- "shn"
DX  <- "ksads_dx_always_never"
RE  <- "(1 | ab_g_dyn__design_mr__serial / ab_g_stc__design_id__fam__gen / participant_id)"

f_lin_base   <- paste0("{target} ~ ", AGE, " + ", SEX, " + ", INC, " + ", ICV, " + ", SHN,
                       " + ", DX, " + ", DX, ":", AGE, " + ", RE)
f_lin_agesex <- paste0("{target} ~ ", AGE, " + ", SEX, " + ", INC, " + ", ICV, " + ", SHN,
                       " + ", DX, " + ", DX, ":", AGE, " + ", SEX, ":", AGE, " + ", RE)
f_nl_base    <- paste0("{target} ~ ", AGE, " + age_sq + ", SEX, " + ", INC, " + ", ICV, " + ", SHN,
                       " + ", DX, " + ", DX, ":", AGE, " + ", DX, ":age_sq + ", RE)
f_nl_agesex  <- paste0("{target} ~ ", AGE, " + age_sq + ", SEX, " + ", INC, " + ", ICV, " + ", SHN,
                       " + ", AGE, ":", SEX, " + age_sq:", SEX,
                       " + ", DX, " + ", DX, ":", AGE, " + ", DX, ":age_sq + ", RE)

model_defs <- list(
  list(key = "lin_base",   formula = f_lin_base,   has_agesq = FALSE,
       label = "Linear: KSADS x Age",                res_suffix = "_a2_ksads_x_age.csv"),
  list(key = "lin_agesex", formula = f_lin_agesex, has_agesq = FALSE,
       label = "Linear: KSADS x Age (+ Age x Sex)",   res_suffix = "_a3_ksads_x_age_after_sex.csv"),
  list(key = "nl_base",    formula = f_nl_base,    has_agesq = TRUE,
       label = "Nonlinear: KSADS x Age",              res_suffix = "_a2_ksads_x_age.csv"),
  list(key = "nl_agesex",  formula = f_nl_agesex,  has_agesq = TRUE,
       label = "Nonlinear: KSADS x Age (+ Age x Sex)", res_suffix = "_a3_ksads_x_age_after_sex.csv")
)

# ==============================================================================
# Newdata builder
# ==============================================================================
make_nd_dx <- function(age_seq, dat, has_agesq) {
  base <- data.frame(
    ab_g_dyn__visit_age = age_seq,
    ab_g_stc__cohort_sex = factor(levels(dat$ab_g_stc__cohort_sex)[1],
                                  levels = levels(dat$ab_g_stc__cohort_sex)),
    ab_g_dyn__cohort_income__hhold__6lvl = factor(
      levels(dat$ab_g_dyn__cohort_income__hhold__6lvl)[1],
      levels = levels(dat$ab_g_dyn__cohort_income__hhold__6lvl)),
    mr_y_smri__vol__aseg__icv_sum = 0, shn = 0)
  if (has_agesq) base$age_sq <- age_seq^2
  nd0 <- base; nd0$ksads_dx_always_never <- factor("0", levels = c("0", "1"))
  nd1 <- base; nd1$ksads_dx_always_never <- factor("1", levels = c("0", "1"))
  nd <- rbind(nd0, nd1)
  nd$Group <- rep(c("Never Dx", "Always Dx"), each = length(age_seq))
  nd
}

# ==============================================================================
# Plot function
# ==============================================================================
N_SAMPLE   <- 500L
n_per_page <- 8
set.seed(42)

safe_sample <- function(df, n) {
  if (nrow(df) <= n) df else df[sample.int(nrow(df), n), ]
}

make_plots <- function(target_list, formula_template, dat_scaled, age_seq,
                       has_agesq, res_df) {
  plots <- list(); n_ok <- 0; n_fail <- 0

  for (target in target_list) {
    roi_label <- parse_roi(target)
    sig_parts <- c()
    if (!is.null(res_df) && target %in% res_df$target) {
      row <- res_df[res_df$target == target, ]
      if (row$confirmed == 1) sig_parts <- c(sig_parts, "LRT+AIC")
      if (!is.na(row$term1_fdr_p) && row$term1_fdr_p < 0.05) sig_parts <- c(sig_parts, "Dx*Age")
      if (has_agesq & !is.na(row$term2_fdr_p) && row$term2_fdr_p < 0.05) sig_parts <- c(sig_parts, "Dx*Age2")
    }
    sig_tag <- if (length(sig_parts) > 0) paste0("  [", paste(sig_parts, collapse = ", "), "]") else ""

    p <- tryCatch(
      withCallingHandlers({
        f <- gsub("\\{target\\}", target, formula_template)
        mod <- lmer(as.formula(f), data = dat_scaled, REML = FALSE)
        nd <- make_nd_dx(age_seq, dat_scaled, has_agesq)
        nd$pred <- predict(mod, newdata = nd, re.form = NA)

        d_s <- dat_scaled[!is.na(dat_scaled[[target]]), ]
        d_s$Group <- ifelse(d_s$ksads_dx_always_never == "1", "Always Dx", "Never Dx")
        d_pts <- rbind(safe_sample(d_s[d_s$Group == "Never Dx", ], N_SAMPLE / 2),
                       safe_sample(d_s[d_s$Group == "Always Dx", ], N_SAMPLE / 2))

        n_ok <<- n_ok + 1
        ggplot() +
          geom_point(data = d_pts, aes(x = .data[[AGE]], y = .data[[target]], color = Group),
                     alpha = 0.15, size = 0.4) +
          geom_line(data = nd, aes(x = ab_g_dyn__visit_age, y = pred, color = Group), linewidth = 1) +
          scale_color_manual(values = c("Never Dx" = "#4A90D9", "Always Dx" = "#D94A4A")) +
          labs(title = paste0(roi_label, sig_tag), x = "Age (z)", y = "CT (z)", color = NULL) +
          theme_minimal(base_size = 9) +
          theme(legend.position = "bottom", plot.title = element_text(size = 7, face = "bold"))
      }, warning = function(w) invokeRestart("muffleWarning")),
      error = function(e) {
        n_fail <<- n_fail + 1
        if (n_fail <= 5) cat(sprintf("      FAIL [%s]: %s\n", target, e$message))
        grid::nullGrob()
      })
    plots[[length(plots) + 1]] <- p
  }
  cat(sprintf("      %d/%d succeeded, %d failed\n", n_ok, length(target_list), n_fail))
  plots
}

# ==============================================================================
# Main loop
# ==============================================================================
out_base <- file.path(fig_dir, "interaction_plots", "ksads_stable")
res_dir  <- file.path(tables_dir, "full_results", "age_squared_ksads_stable")
dir.create(out_base, recursive = TRUE, showWarnings = FALSE)

for (s in samples) {
  cat(sprintf("\n########################################\n"))
  cat(sprintf("  %s\n", s$label))
  n_case <- n_distinct(s$dat$participant_id[s$dat$ksads_dx_always_never == 1])
  n_ctrl <- n_distinct(s$dat$participant_id[s$dat$ksads_dx_always_never == 0])
  cat(sprintf("  %d participants (%d cases, %d controls)\n", n_case + n_ctrl, n_case, n_ctrl))
  cat(sprintf("########################################\n"))

  # Preserve factor columns through rescaling
  factor_cols <- c("ksads_dx_always_never", "ab_g_stc__cohort_sex",
                   "ab_g_dyn__cohort_income__hhold__6lvl",
                   "ab_g_dyn__design_mr__serial", "ab_g_stc__design_id__fam__gen")
  saved_factors <- lapply(factor_cols, function(col) s$dat[[col]])
  names(saved_factors) <- factor_cols

  dat_scaled <- rescale_numeric(s$dat)
  dat_scaled$age_sq <- dat_scaled$ab_g_dyn__visit_age^2
  for (col in factor_cols) dat_scaled[[col]] <- saved_factors[[col]]

  age_seq <- seq(min(dat_scaled[[AGE]], na.rm = TRUE),
                 max(dat_scaled[[AGE]], na.rm = TRUE), length.out = 50)

  pfx <- s$prefix
  out_dir <- file.path(out_base, pfx)
  dir.create(out_dir, recursive = TRUE, showWarnings = FALSE)

  res_by_model <- lapply(model_defs, function(md) {
    f <- file.path(res_dir, paste0(pfx, md$res_suffix))
    if (file.exists(f)) read.csv(f) else { cat(sprintf("  Results not found: %s\n", f)); NULL }
  })
  names(res_by_model) <- sapply(model_defs, `[[`, "key")

  all_sig_targets <- unique(unlist(lapply(res_by_model, function(df) {
    if (!is.null(df)) df$target[df$confirmed == 1] else character(0)
  })))
  cat(sprintf("\n  Sig KSADS x Age ROIs (any model): %d / %d\n",
              length(all_sig_targets), length(targets)))

  for (md in model_defs) {
    cat(sprintf("\n    Model: %s\n", md$label))
    res_this <- res_by_model[[md$key]]

    cat("      [All 68 ROIs]\n")
    all_plots <- make_plots(targets, md$formula, dat_scaled, age_seq, md$has_agesq, res_this)
    write_pdf(all_plots, file.path(out_dir, paste0(md$key, "_all_rois.pdf")),
              paste0(s$label, " | ", md$label, " | All ROIs"))

    if (length(all_sig_targets) > 0) {
      cat(sprintf("      [Sig-only: %d ROIs]\n", length(all_sig_targets)))
      sig_plots <- make_plots(all_sig_targets, md$formula, dat_scaled, age_seq, md$has_agesq, res_this)
      write_pdf(sig_plots, file.path(out_dir, paste0(md$key, "_sig_only.pdf")),
                paste0(s$label, " | ", md$label, " | Sig ROIs only"))
    }
  }
}

cat("\n=== KSADS stable interaction plots complete ===\n")
cat("  Output:", out_base, "\n")


################################################################################ 
##  SECTION: PGS MODELS
################################################################################ 

================================================================================ 
## FILE 19: scripts/run_models/PGS_models/run_PGS_models.r
================================================================================ 

## 75 lines

# scripts/run_models/AP_sex_pooled/run_PGS_models.r
# PGS × age interaction models for cortical thickness.
# Two samples: full sample with PGS, European ancestry only.
# SHN QC applied, shn included as covariate.
source("scripts/load_data/setup.r")

# ==============================================================================
# Load data
# ==============================================================================
prep <- prepare_data(processed_dir = processed_dir)

dat     <- prep$dat_raw
targets <- prep$targets

RE  <- "(1 | ab_g_dyn__design_mr__serial / ab_g_stc__design_id__fam__gen / participant_id)"
VOI <- "ab_g_dyn__visit_age:PGS002746_hmPOS_GRCh38_SUM"

# Population structure PCs (first 16)
pc_terms <- paste0("gn_y_popstruct_pc__", sprintf("%02d", 1:16), collapse = " + ")

formula_template <- paste0(
  "{target} ~ ab_g_dyn__visit_age +
                 C(ab_g_stc__cohort_sex) +
                 C(ab_g_dyn__cohort_income__hhold__6lvl) +
                 mr_y_smri__vol__aseg__icv_sum + shn +
                 PGS002746_hmPOS_GRCh38_SUM +
                 PGS002746_hmPOS_GRCh38_SUM:ab_g_dyn__visit_age +
                 ", pc_terms, " + ", RE)

# ==============================================================================
# Prepare samples
# ==============================================================================
dat_pgs_full <- dat %>% filter(!is.na(PGS002746_hmPOS_GRCh38_SUM))
dat_pgs_eur  <- dat_pgs_full %>% filter(eur == 1)

cat(sprintf("\n  Full sample with PGS:     %d participants (%d rows)\n",
            n_distinct(dat_pgs_full$participant_id), nrow(dat_pgs_full)))
cat(sprintf("  European ancestry w/ PGS: %d participants (%d rows)\n",
            n_distinct(dat_pgs_eur$participant_id), nrow(dat_pgs_eur)))

# ==============================================================================
# Run models
# ==============================================================================
full_out <- file.path(tables_dir, "full_results", "PGS_nested")
sig_out  <- file.path(tables_dir, "significant_results", "PGS_nested")
dir.create(full_out, recursive = TRUE, showWarnings = FALSE)
dir.create(sig_out,  recursive = TRUE, showWarnings = FALSE)

run_pgs <- function(dat_sub, sample_label, file_suffix) {
  if (nrow(dat_sub) < 100) {
    cat(sprintf("  Skipping %s (n < 100)\n", sample_label))
    return(invisible(NULL))
  }

  cat(sprintf("\n  Running PGS — %s (%d rows)\n", sample_label, nrow(dat_sub)))
  dat_sc <- rescale_numeric(dat_sub)

  results <- run_fdr_regression(
    data = dat_sc, targets = targets,
    formula_template = formula_template,
    var_of_interest = VOI, alpha = 0.05
  )

  write.csv(results, file.path(full_out, paste0("results_", file_suffix, ".csv")), row.names = FALSE)

  sig_res <- results %>% filter(!!sym(paste0(VOI, "_fdr_p")) < 0.05)
  write.csv(sig_res, file.path(sig_out, paste0("results_", file_suffix, ".csv")), row.names = FALSE)

  cat(sprintf("    %d ROIs analyzed, %d significant\n", nrow(results), nrow(sig_res)))
}

run_pgs(dat_pgs_full, "full sample", "full_sample")
run_pgs(dat_pgs_eur,  "European ancestry", "european_only")

cat("\n=== PGS models complete ===\n")


################################################################################ 
##  SECTION: DESCRIPTIVE & OTHER MODELS
################################################################################ 

================================================================================ 
## FILE 20: scripts/run_models/other_models/run_other_models.R
================================================================================ 

## 876 lines

# scripts/run_models/AP_sex_pooled/run_other_models.R
# Descriptive analyses, variance decomposition, QC checks, and trajectory models.
# Uses ab_g_stc__cohort_sex throughout. SHN QC applied via prepare_data().
# RE nesting: participant within family_gen within scanner.
#
# Sections:
#   0.  Sample descriptives (full + model-sample + QC comparison + AP variance compression)
#   1.  LME trajectory models (CBCL AP, puberty)
#   2.  LME trajectory models (KSADS dx)
#   3.  Puberty model comparison
#   4.  Sex difference t-tests and chi-squared
#   5.  QC and attention problems (sMRI QC, SHN QC, logistic exclusion risk)
#   6.  CBCL T-score clinical cutoffs
#   7.  Multicollinearity
#   8.  KSADS diagnosis summary + CBCL clinical overlap
#   9.  Sex differences in clinical rates
#   10. CBCL AP trajectory models + variance decomposition
#   11. CBCL AP plots
#   12. Pubertal status trajectory models + plots
#   13. CBCL AP longitudinal stability (NEW)
#   14. Puberty → AP within sex (NEW)
source("scripts/load_data/setup.r")
library(broom.mixed)
library(MuMIn)
library(ggplot2)
library(data.table)

# ==============================================================================
# Load data
# ==============================================================================
prep <- prepare_data(processed_dir = processed_dir)
dat_qc  <- prep$dat_raw  # post-SHN-QC, unscaled
targets <- prep$targets

dat_pre_qc <- fread(file.path(interim_dir, "merged_cleaned.csv"), data.table = FALSE)

cat(sprintf("\nPre-QC:  %d rows, %d participants\n", nrow(dat_pre_qc), n_distinct(dat_pre_qc$participant_id)))
cat(sprintf("Post-QC: %d rows, %d participants\n", nrow(dat_qc), n_distinct(dat_qc$participant_id)))

dat_qc$ab_g_stc__cohort_sex        <- factor(dat_qc$ab_g_stc__cohort_sex)
dat_qc$mh_p_ksads__adhd__pres_dx   <- factor(dat_qc$mh_p_ksads__adhd__pres_dx)

SEX_VAR <- "ab_g_stc__cohort_sex"
RE      <- "(1 | ab_g_stc__design_id__fam__gen / participant_id)"

output_dir <- file.path(tables_dir, "descriptive")
fig_out    <- file.path(fig_dir, "other_models")
dir.create(output_dir, recursive = TRUE, showWarnings = FALSE)
dir.create(fig_out, recursive = TRUE, showWarnings = FALSE)

sex_label <- function(x) ifelse(x %in% c("1", 1), "Male", "Female")

# ============================================================================
# SECTION 0: Sample Descriptives
# ============================================================================
cat("\n====== SECTION 0: Sample Descriptives ======\n")

# Age
age_vals <- dat_qc$ab_g_dyn__visit_age[!is.na(dat_qc$ab_g_dyn__visit_age)]
cat(sprintf("\n-- Age --\n  Mean: %.2f  SD: %.2f  Range: [%.2f, %.2f]  N: %d\n",
            mean(age_vals), sd(age_vals), min(age_vals), max(age_vals), length(age_vals)))

cat("  By session:\n")
for (s in sort(unique(dat_qc$session_id))) {
  sa <- dat_qc$ab_g_dyn__visit_age[dat_qc$session_id == s & !is.na(dat_qc$ab_g_dyn__visit_age)]
  cat(sprintf("    %s: mean=%.2f, SD=%.2f, n=%d\n", s, mean(sa), sd(sa), length(sa)))
}

# Participants + timepoints
n_unique <- n_distinct(dat_qc$participant_id)
obs_per_p <- dat_qc %>% group_by(participant_id) %>% summarise(n = n(), .groups = "drop")
cat(sprintf("\n-- Participants --\n  %d unique, %d total obs, mean %.1f tp/person\n",
            n_unique, nrow(dat_qc), mean(obs_per_p$n)))
obs_tab <- table(obs_per_p$n)
for (i in names(obs_tab)) cat(sprintf("    %s tp: %d participants\n", i, obs_tab[i]))

# Sex
sex_baseline <- dat_qc %>% distinct(participant_id, .keep_all = TRUE) %>% pull(!!sym(SEX_VAR))
sex_tab <- table(sex_baseline)
cat(sprintf("\n-- Sex --\n  Male: %d (%.1f%%), Female: %d (%.1f%%)\n",
            sex_tab["1"], 100 * sex_tab["1"] / sum(sex_tab),
            sex_tab["2"], 100 * sex_tab["2"] / sum(sex_tab)))

# Income
cat("\n-- Income (6-level) --\n")
income_vals <- dat_qc %>% distinct(participant_id, .keep_all = TRUE) %>%
  pull(ab_g_dyn__cohort_income__hhold__6lvl)
income_tab <- table(income_vals, useNA = "always")
for (lvl in names(income_tab)) {
  cat(sprintf("  Level %s: %d (%.1f%%)\n",
              ifelse(is.na(lvl), "NA", lvl), income_tab[lvl], 100 * income_tab[lvl] / sum(income_tab)))
}

# CBCL AP
ap_vals <- dat_qc$mh_p_cbcl__synd__attn_sum[!is.na(dat_qc$mh_p_cbcl__synd__attn_sum)]
cat(sprintf("\n-- CBCL AP --\n  Mean: %.2f  SD: %.2f  Median: %.1f  Range: [%.1f, %.1f]\n",
            mean(ap_vals), sd(ap_vals), median(ap_vals), min(ap_vals), max(ap_vals)))

# Save
descriptives_df <- data.frame(
  measure = c("unique_participants", "total_observations", "age_mean", "age_sd",
              "age_min", "age_max", "n_male", "n_female", "pct_male",
              "cbcl_ap_mean", "cbcl_ap_sd", "cbcl_ap_median"),
  value = c(n_unique, nrow(dat_qc), mean(age_vals), sd(age_vals),
            min(age_vals), max(age_vals),
            as.numeric(sex_tab["1"]), as.numeric(sex_tab["2"]),
            100 * as.numeric(sex_tab["1"]) / sum(sex_tab),
            mean(ap_vals), sd(ap_vals), median(ap_vals))
)
write.csv(descriptives_df, file.path(output_dir, "sample_descriptives.csv"), row.names = FALSE)

# QC comparison
cat("\n-- QC Filter Impact --\n")
excluded_ids <- setdiff(dat_pre_qc$participant_id, dat_qc$participant_id)
dat_excluded <- dat_pre_qc %>% filter(participant_id %in% excluded_ids)
dat_included_pre <- dat_pre_qc %>% filter(participant_id %in% dat_qc$participant_id)

qc_comparison_list <- list()
for (v in c("ab_g_dyn__visit_age", "mh_p_cbcl__synd__attn_sum")) {
  if (!v %in% names(dat_pre_qc)) next
  excl <- as.numeric(dat_excluded[[v]]); excl <- excl[!is.na(excl)]
  incl <- as.numeric(dat_included_pre[[v]]); incl <- incl[!is.na(incl)]
  if (length(excl) > 1 && length(incl) > 1) {
    tt <- t.test(incl, excl)
    cat(sprintf("  %s: incl mean=%.2f, excl mean=%.2f, t=%.2f, p=%.4e\n",
                v, mean(incl), mean(excl), tt$statistic, tt$p.value))
    qc_comparison_list[[v]] <- data.frame(
      variable = v, included_mean = mean(incl), excluded_mean = mean(excl),
      included_n = length(incl), excluded_n = length(excl),
      t_stat = tt$statistic, p_value = tt$p.value)
  }
}
if (length(qc_comparison_list) > 0) {
  write.csv(bind_rows(qc_comparison_list), file.path(output_dir, "qc_excluded_vs_included.csv"), row.names = FALSE)
}

# --- AP variance compression across QC steps ---
cat("\n-- CBCL AP Variance Compression --\n")
ap_pre <- as.numeric(as.character(dat_pre_qc$mh_p_cbcl__synd__attn_sum))
ap_pre <- ap_pre[!is.na(ap_pre)]
var_pre <- var(ap_pre)
cat(sprintf("  Pre-QC:       n=%d, SD=%.2f, var=%.2f\n", length(ap_pre), sd(ap_pre), var_pre))

ap_qc <- dat_qc$mh_p_cbcl__synd__attn_sum[!is.na(dat_qc$mh_p_cbcl__synd__attn_sum)]
var_qc <- var(ap_qc)
cat(sprintf("  Post-QC+SHN:  n=%d, SD=%.2f, var=%.2f (%.1f%% of original)\n",
            length(ap_qc), sd(ap_qc), var_qc, 100 * var_qc / var_pre))

variance_compression <- data.frame(
  step = c("pre_qc", "post_qc_shn"),
  n = c(length(ap_pre), length(ap_qc)),
  mean = c(mean(ap_pre), mean(ap_qc)),
  sd = c(sd(ap_pre), sd(ap_qc)),
  variance = c(var_pre, var_qc),
  pct_variance_retained = c(100, 100 * var_qc / var_pre)
)
write.csv(variance_compression, file.path(output_dir, "cbcl_ap_variance_compression.csv"), row.names = FALSE)

# ============================================================================
# SECTION 1: LME Trajectory Models (CBCL AP, Puberty)
# ============================================================================
cat("\n====== SECTION 1: LME Trajectory Models ======\n")

outcomes <- c("mh_p_cbcl__synd__attn_sum", "ph_p_pds_mean_raw", "ph_y_pds_mean_raw")
lme_results_list <- list()

for (outcome in outcomes) {
  cat(sprintf("  Fitting: %s ~ age * sex + %s\n", outcome, RE))
  f_str <- paste0(outcome, " ~ ab_g_dyn__visit_age * ", SEX_VAR, " + ", RE)
  tryCatch({
    model <- lmer(as.formula(f_str), data = dat_qc)
    s <- summary(model)
    fe <- as.data.frame(coef(s))
    fe$term <- rownames(fe); fe$outcome <- outcome
    colnames(fe)[1:5] <- c("estimate", "std_error", "df", "t_value", "p_value")

    rv <- as.data.frame(VarCorr(model))
    fe$participant_variance <- rv$vcov[grepl("participant_id", rv$grp)][1]
    fe$residual_variance    <- rv$vcov[rv$grp == "Residual"][1]
    fe$AIC <- AIC(model); fe$BIC <- BIC(model); fe$n_obs <- nobs(model)

    # Print key results
    age_row <- fe[grepl("visit_age", fe$term) & !grepl(":", fe$term), ]
    if (nrow(age_row) > 0) {
      cat(sprintf("    Age effect: b=%.4f, p=%.2e\n", age_row$estimate[1], age_row$p_value[1]))
    }
    int_row <- fe[grepl(":", fe$term), ]
    if (nrow(int_row) > 0) {
      cat(sprintf("    Age x Sex:  b=%.4f, p=%.2e\n", int_row$estimate[1], int_row$p_value[1]))
    }

    lme_results_list[[outcome]] <- fe
  }, error = function(e) cat(sprintf("    Error: %s\n", e$message)))
}
lme_results <- bind_rows(lme_results_list)
write.csv(lme_results, file.path(output_dir, "lme_models_results.csv"), row.names = FALSE)

# ============================================================================
# SECTION 2: LME Models — KSADS ADHD dx
# ============================================================================
cat("\n====== SECTION 2: KSADS LME Models ======\n")

dat_ksads <- dat_qc %>% filter(!is.na(mh_p_ksads__adhd__pres_dx))
cat(sprintf("  Rows with non-NA KSADS dx: %d\n", nrow(dat_ksads)))

ksads_lme_list <- list()

# KSADS as binary outcome (glmer)
cat("  Fitting: KSADS dx ~ age * sex (glmer binomial)\n")
tryCatch({
  f_str <- paste0("mh_p_ksads__adhd__pres_dx ~ ab_g_dyn__visit_age * ", SEX_VAR, " + ", RE)
  model <- glmer(as.formula(f_str), data = dat_ksads, family = binomial,
                 control = glmerControl(optimizer = "bobyqa", optCtrl = list(maxfun = 2e5)))
  s <- summary(model)
  fe <- as.data.frame(coef(s))
  fe$term <- rownames(fe); fe$outcome <- "mh_p_ksads__adhd__pres_dx"
  colnames(fe) <- c("estimate", "std_error", "z_value", "p_value", "term", "outcome")
  fe$AIC <- AIC(model); fe$n_obs <- nobs(model); fe$model_type <- "glmer_binomial"
  ksads_lme_list[["ksads_dx"]] <- fe
  cat(sprintf("    AIC=%.1f, n=%d\n", AIC(model), nobs(model)))
}, error = function(e) cat(sprintf("    Error: %s\n", e$message)))

# Puberty predicted from KSADS dx
for (pv in c("ph_p_pds_mean_raw", "ph_y_pds_mean_raw")) {
  cat(sprintf("  Fitting: %s ~ age * sex + KSADS dx * age\n", pv))
  f_str <- paste0(pv, " ~ ab_g_dyn__visit_age * ", SEX_VAR,
                  " + mh_p_ksads__adhd__pres_dx * ab_g_dyn__visit_age + ", RE)
  tryCatch({
    model <- lmer(as.formula(f_str), data = dat_ksads)
    s <- summary(model)
    fe <- as.data.frame(coef(s))
    fe$term <- rownames(fe); fe$outcome <- pv
    colnames(fe)[1:5] <- c("estimate", "std_error", "df", "t_value", "p_value")
    fe$AIC <- AIC(model); fe$n_obs <- nobs(model); fe$model_type <- "lmer"
    ksads_lme_list[[pv]] <- fe
  }, error = function(e) cat(sprintf("    Error: %s\n", e$message)))
}
ksads_lme_results <- bind_rows(ksads_lme_list)
write.csv(ksads_lme_results, file.path(output_dir, "ksads_lme_models_results.csv"), row.names = FALSE)

# ============================================================================
# SECTION 3: Puberty Model Comparison
# ============================================================================
cat("\n====== SECTION 3: Puberty Model Comparison ======\n")
comparison_summary <- NULL
tryCatch({
  m1 <- lmer(as.formula(paste0("ph_p_pds_mean_raw ~ ab_g_dyn__visit_age * ", SEX_VAR, " + ", RE)), data = dat_qc)
  m2 <- lmer(as.formula(paste0("ph_p_pds_mean_raw ~ ab_g_dyn__visit_age + ", SEX_VAR, " + ", RE)), data = dat_qc)
  r2_1 <- r.squaredGLMM(m1); r2_2 <- r.squaredGLMM(m2)
  lr <- anova(m2, m1)
  cat(sprintf("  With interaction:    mR²=%.4f, cR²=%.4f, AIC=%.1f\n", r2_1[1,"R2m"], r2_1[1,"R2c"], AIC(m1)))
  cat(sprintf("  Without interaction: mR²=%.4f, cR²=%.4f, AIC=%.1f\n", r2_2[1,"R2m"], r2_2[1,"R2c"], AIC(m2)))
  cat(sprintf("  LRT: chi²=%.2f, p=%.2e\n", lr$Chisq[2], lr$`Pr(>Chisq)`[2]))
  comparison_summary <- data.frame(
    model = c("with_interaction", "without_interaction"),
    marginal_R2 = c(r2_1[1,"R2m"], r2_2[1,"R2m"]),
    conditional_R2 = c(r2_1[1,"R2c"], r2_2[1,"R2c"]),
    AIC = c(AIC(m1), AIC(m2)), lrt_p = c(lr$`Pr(>Chisq)`[2], NA))
  write.csv(comparison_summary, file.path(output_dir, "model_comparison_summary.csv"), row.names = FALSE)
}, error = function(e) cat(sprintf("  Error: %s\n", e$message)))

# ============================================================================
# SECTION 4: Sex Difference Tests
# ============================================================================
cat("\n====== SECTION 4: Sex Difference Tests ======\n")

ttest_results_list <- list()
for (outcome in c(outcomes, "mh_p_cbcl__synd__attn_tscore")) {
  tryCatch({
    males   <- dat_qc[[outcome]][dat_qc[[SEX_VAR]] %in% c("1", 1)]; males <- males[!is.na(males)]
    females <- dat_qc[[outcome]][dat_qc[[SEX_VAR]] %in% c("2", 2)]; females <- females[!is.na(females)]
    tt <- t.test(males, females)
    cat(sprintf("  %s: M=%.2f, F=%.2f, diff=%.2f, p=%.2e\n",
                outcome, mean(males), mean(females), mean(males) - mean(females), tt$p.value))
    ttest_results_list[[outcome]] <- data.frame(
      outcome = outcome, male_mean = mean(males), female_mean = mean(females),
      mean_diff = mean(males) - mean(females), t_stat = tt$statistic, p_value = tt$p.value,
      male_n = length(males), female_n = length(females))
  }, error = function(e) cat(sprintf("    Error: %s\n", e$message)))
}

# KSADS chi-squared
tryCatch({
  ksads_sex_tab <- table(dat_qc[[SEX_VAR]], dat_qc$mh_p_ksads__adhd__pres_dx)
  chi <- chisq.test(ksads_sex_tab)
  cat(sprintf("  KSADS dx by sex: chi²=%.2f, p=%.4e\n", chi$statistic, chi$p.value))
  print(ksads_sex_tab)
}, error = function(e) cat(sprintf("    Error: %s\n", e$message)))

ttest_results <- bind_rows(ttest_results_list)
write.csv(ttest_results, file.path(output_dir, "sex_difference_tests.csv"), row.names = FALSE)

# ============================================================================
# SECTION 5: QC and Attention Problems
# ============================================================================
cat("\n====== SECTION 5: QC and Attention Problems ======\n")

qc_results_list <- list()

# 5a: sMRI QC vs CBCL AP (pre-QC data)
cat("\n-- 5a: sMRI QC vs CBCL AP --\n")
tryCatch({
  dat_pre_qc$mr_y_qc__incl__smri__t1_indicator <- as.numeric(as.character(dat_pre_qc$mr_y_qc__incl__smri__t1_indicator))
  dat_pre_qc$mh_p_cbcl__synd__attn_sum <- as.numeric(as.character(dat_pre_qc$mh_p_cbcl__synd__attn_sum))
  qc_pass <- dat_pre_qc$mh_p_cbcl__synd__attn_sum[dat_pre_qc$mr_y_qc__incl__smri__t1_indicator == 1]
  qc_fail <- dat_pre_qc$mh_p_cbcl__synd__attn_sum[dat_pre_qc$mr_y_qc__incl__smri__t1_indicator == 0]
  qc_pass <- qc_pass[!is.na(qc_pass)]; qc_fail <- qc_fail[!is.na(qc_fail)]
  if (length(qc_fail) > 1) {
    tt <- t.test(qc_pass, qc_fail)
    cat(sprintf("  Pass: n=%d, mean=%.2f. Fail: n=%d, mean=%.2f. t=%.2f, p=%.4e\n",
                length(qc_pass), mean(qc_pass), length(qc_fail), mean(qc_fail), tt$statistic, tt$p.value))
  }
}, error = function(e) cat(sprintf("    Error: %s\n", e$message)))

# 5b: SHN associations BEFORE SHN QC cutoff (full sample including excluded scans)
cat("\n-- 5b: SHN Associations BEFORE QC Cutoff (all scans) --\n")
dat_full_qc <- read.csv(file.path(processed_dir, "dat_qc.csv"), header = TRUE)
cat(sprintf("  Full sample: %d scans (includes %d with SHN >= 63)\n",
            nrow(dat_full_qc), sum(dat_full_qc$shn_qc_indicator == 1, na.rm = TRUE)))

# SHN vs CBCL AP (continuous)
tryCatch({
  ct <- cor.test(dat_full_qc$shn, dat_full_qc$mh_p_cbcl__synd__attn_sum, use = "complete.obs")
  n_complete <- sum(!is.na(dat_full_qc$shn) & !is.na(dat_full_qc$mh_p_cbcl__synd__attn_sum))
  cat(sprintf("  SHN ~ CBCL AP (continuous): r=%.4f, p=%.4e (n=%d)\n", ct$estimate, ct$p.value, n_complete))
}, error = function(e) cat(sprintf("    Error: %s\n", e$message)))

# SHN by KSADS dx (time-varying)
tryCatch({
  dat_sk <- dat_full_qc %>% filter(!is.na(mh_p_ksads__adhd__pres_dx), !is.na(shn))
  dat_sk$mh_p_ksads__adhd__pres_dx <- as.numeric(as.character(dat_sk$mh_p_ksads__adhd__pres_dx))
  shn_no  <- dat_sk$shn[dat_sk$mh_p_ksads__adhd__pres_dx == 0]
  shn_yes <- dat_sk$shn[dat_sk$mh_p_ksads__adhd__pres_dx == 1]
  tt <- t.test(shn_no, shn_yes)
  cat(sprintf("  SHN by KSADS dx: No dx mean=%.2f (n=%d), Dx mean=%.2f (n=%d), t=%.3f, p=%.4e\n",
              mean(shn_no), length(shn_no), mean(shn_yes), length(shn_yes), tt$statistic, tt$p.value))
}, error = function(e) cat(sprintf("    Error: %s\n", e$message)))

# SHN by stable KSADS (always vs never)
tryCatch({
  dat_stable_pre <- dat_full_qc %>% filter(!is.na(shn), ksads_stable_strict %in% c("Always", "Never"))
  shn_never  <- dat_stable_pre$shn[dat_stable_pre$ksads_stable_strict == "Never"]
  shn_always <- dat_stable_pre$shn[dat_stable_pre$ksads_stable_strict == "Always"]
  tt <- t.test(shn_never, shn_always)
  cat(sprintf("  SHN by stable KSADS: Never mean=%.2f (n=%d), Always mean=%.2f (n=%d), t=%.3f, p=%.4e\n",
              mean(shn_never), length(shn_never), mean(shn_always), length(shn_always),
              tt$statistic, tt$p.value))
}, error = function(e) cat(sprintf("    Error: %s\n", e$message)))

# 5c: QC exclusion risk models (who gets excluded by SHN >= 63?)
cat("\n-- 5c: QC Exclusion Risk Models (what predicts being excluded?) --\n")
exclusion_results <- list()

run_exclusion_model <- function(data, outcome_var, predictor_var, pred_label, out_label, res_list) {
  tryCatch({
    data$outcome <- as.numeric(data[[outcome_var]])
    data$predictor <- as.numeric(as.character(data[[predictor_var]]))
    data <- data %>% filter(!is.na(outcome), !is.na(predictor))
    n_out <- sum(data$outcome == 1)
    n_total <- nrow(data)
    cat(sprintf("  %s: %d/%d events in outcome\n", pred_label, n_out, n_total))
    if (n_out < 5 || n_out == n_total) {
      cat(sprintf("    Skipping — insufficient variation in outcome\n"))
      return(res_list)
    }
    mod <- glm(outcome ~ predictor, data = data, family = binomial)
    or <- exp(coef(mod)["predictor"])
    ci <- exp(confint.default(mod)["predictor", ])
    p <- summary(mod)$coefficients["predictor", "Pr(>|z|)"]
    pct <- (or - 1) * 100
    cat(sprintf("    OR=%.3f [%.3f, %.3f], p=%.2e (%s %.1f%% %s likely to %s)\n",
                or, ci[1], ci[2], p, pred_label, abs(pct),
                ifelse(pct > 0, "more", "less"), out_label))
    res_list[[paste0(pred_label, "_", out_label)]] <- data.frame(
      predictor = pred_label, outcome = out_label,
      odds_ratio = or, ci_lower = ci[1], ci_upper = ci[2], pct_change = pct, p_value = p, n = nrow(data))
    res_list
  }, error = function(e) { cat(sprintf("    Error: %s\n", e$message)); res_list })
}

dat_full_qc$shn_excluded <- as.integer(dat_full_qc$shn_qc_indicator == 1)
cat(sprintf("  Full dat_qc: %d rows, %d SHN-excluded (%d included)\n",
            nrow(dat_full_qc), sum(dat_full_qc$shn_excluded, na.rm = TRUE),
            sum(dat_full_qc$shn_excluded == 0, na.rm = TRUE)))

exclusion_results <- run_exclusion_model(dat_full_qc, "shn_excluded", "mh_p_ksads__adhd__pres_dx",
                                          "KSADS dx", "SHN exclusion", exclusion_results)
dat_full_qc$cbcl_clinical <- as.integer(as.numeric(dat_full_qc$mh_p_cbcl__synd__attn_tscore) >= 70)
exclusion_results <- run_exclusion_model(dat_full_qc, "shn_excluded", "cbcl_clinical",
                                          "CBCL clinical (T>=70)", "SHN exclusion", exclusion_results)
exclusion_results <- run_exclusion_model(
  dat_full_qc %>% mutate(male = as.integer(ab_g_stc__cohort_sex %in% c("1", 1))),
  "shn_excluded", "male", "Male sex", "SHN exclusion", exclusion_results)

# CBCL AP continuous predicting exclusion
tryCatch({
  dat_exc <- dat_full_qc %>% filter(!is.na(shn_excluded), !is.na(mh_p_cbcl__synd__attn_sum))
  mod_ap <- glm(shn_excluded ~ mh_p_cbcl__synd__attn_sum, data = dat_exc, family = binomial)
  or <- exp(coef(mod_ap)["mh_p_cbcl__synd__attn_sum"])
  ci <- exp(confint.default(mod_ap)["mh_p_cbcl__synd__attn_sum", ])
  p <- summary(mod_ap)$coefficients["mh_p_cbcl__synd__attn_sum", "Pr(>|z|)"]
  cat(sprintf("  CBCL AP (continuous): OR=%.3f [%.3f, %.3f] per unit, p=%.2e (n=%d)\n",
              or, ci[1], ci[2], p, nrow(dat_exc)))
}, error = function(e) cat(sprintf("    Error: %s\n", e$message)))

if (length(exclusion_results) > 0) {
  write.csv(bind_rows(exclusion_results), file.path(output_dir, "qc_exclusion_risk_models.csv"), row.names = FALSE)
}
rm(dat_full_qc)

# 5d: SHN associations AFTER QC cutoff (post-QC sample, SHN < 63)
cat("\n-- 5d: SHN Associations AFTER QC Cutoff (SHN < 63 only) --\n")
cat(sprintf("  Post-QC sample: %d scans\n", nrow(dat_qc)))
cat(sprintf("  SHN range in post-QC: [%.0f, %.0f], mean=%.1f, SD=%.1f\n",
            min(dat_qc$shn, na.rm = TRUE), max(dat_qc$shn, na.rm = TRUE),
            mean(dat_qc$shn, na.rm = TRUE), sd(dat_qc$shn, na.rm = TRUE)))

# SHN vs CBCL AP (continuous, post-QC)
tryCatch({
  ct <- cor.test(dat_qc$shn, dat_qc$mh_p_cbcl__synd__attn_sum, use = "complete.obs")
  n_complete <- sum(!is.na(dat_qc$shn) & !is.na(dat_qc$mh_p_cbcl__synd__attn_sum))
  cat(sprintf("  SHN ~ CBCL AP (continuous): r=%.4f, p=%.4e (n=%d)\n", ct$estimate, ct$p.value, n_complete))
}, error = function(e) cat(sprintf("    Error: %s\n", e$message)))

# SHN by KSADS dx (time-varying, post-QC)
tryCatch({
  dat_sk <- dat_qc %>% filter(!is.na(mh_p_ksads__adhd__pres_dx), !is.na(shn))
  shn_no  <- dat_sk$shn[dat_sk$mh_p_ksads__adhd__pres_dx == "0"]
  shn_yes <- dat_sk$shn[dat_sk$mh_p_ksads__adhd__pres_dx == "1"]
  tt <- t.test(shn_no, shn_yes)
  cat(sprintf("  SHN by KSADS dx: No dx mean=%.2f (n=%d), Dx mean=%.2f (n=%d), t=%.3f, p=%.4e\n",
              mean(shn_no), length(shn_no), mean(shn_yes), length(shn_yes), tt$statistic, tt$p.value))
}, error = function(e) cat(sprintf("    Error: %s\n", e$message)))

# SHN by stable KSADS (always vs never, post-QC)
tryCatch({
  dat_stable_post <- dat_qc %>% filter(!is.na(shn), ksads_stable_strict %in% c("Always", "Never"))
  shn_never  <- dat_stable_post$shn[dat_stable_post$ksads_stable_strict == "Never"]
  shn_always <- dat_stable_post$shn[dat_stable_post$ksads_stable_strict == "Always"]
  tt <- t.test(shn_never, shn_always)
  cat(sprintf("  SHN by stable KSADS: Never mean=%.2f (n=%d), Always mean=%.2f (n=%d), t=%.3f, p=%.4e\n",
              mean(shn_never), length(shn_never), mean(shn_always), length(shn_always),
              tt$statistic, tt$p.value))
}, error = function(e) cat(sprintf("    Error: %s\n", e$message)))

# 5e: Summary comparison (before vs after cutoff)
cat("\n-- 5e: Before vs After QC Summary --\n")
cat("  NOTE: 'Before' = full dat_qc (all QC-passed scans including SHN >= 63)\n")
cat("        'After'  = post-SHN QC (only scans with SHN < 63)\n")
cat("  If SHN still correlates with clinical measures after cutoff,\n")
cat("  including it as a continuous covariate in models is justified.\n")

# ============================================================================
# SECTION 6: CBCL T-Score Clinical Cutoffs
# ============================================================================
cat("\n====== SECTION 6: CBCL T-Score Cutoffs ======\n")

dat_ts <- dat_qc %>%
  filter(!is.na(mh_p_cbcl__synd__attn_tscore)) %>%
  mutate(
    tscore = as.numeric(mh_p_cbcl__synd__attn_tscore),
    tscore_cat = factor(case_when(tscore >= 70 ~ "Clinical (>=70)",
                                   tscore >= 65 ~ "Borderline (65-69)",
                                   TRUE ~ "Normal (<65)"),
                        levels = c("Normal (<65)", "Borderline (65-69)", "Clinical (>=70)")),
    sex_label = sex_label(!!sym(SEX_VAR))
  )

overall_ts <- table(dat_ts$tscore_cat)
for (nm in names(overall_ts)) cat(sprintf("  %s: %d (%.1f%%)\n", nm, overall_ts[nm], 100 * overall_ts[nm] / sum(overall_ts)))

fill_cols <- c("Normal (<65)" = "#4A90D9", "Borderline (65-69)" = "#F5A623", "Clinical (>=70)" = "#D94A4A")

p_ts1 <- ggplot(dat_ts, aes(x = tscore, fill = tscore_cat)) +
  geom_histogram(binwidth = 1, color = "white", linewidth = 0.2) +
  geom_vline(xintercept = c(65, 70), linetype = "dashed", color = "grey30") +
  scale_fill_manual(values = fill_cols) +
  labs(title = "CBCL Attention T-Score Distribution", x = "T-Score", y = "Count", fill = NULL) +
  theme_minimal(base_size = 13)
ggsave(file.path(fig_out, "tscore_distribution.png"), p_ts1, width = 8, height = 5, dpi = 150)

tscore_summary <- dat_ts %>%
  group_by(session_id, sex_label, tscore_cat) %>%
  summarise(n = n(), .groups = "drop") %>%
  group_by(session_id, sex_label) %>%
  mutate(pct = 100 * n / sum(n)) %>% ungroup()
write.csv(tscore_summary, file.path(output_dir, "tscore_category_summary.csv"), row.names = FALSE)

# ============================================================================
# SECTION 7: Multicollinearity
# ============================================================================
cat("\n====== SECTION 7: Multicollinearity ======\n")

dat_qc$sex_numeric    <- as.numeric(dat_qc[[SEX_VAR]])
dat_qc$income_numeric <- as.numeric(as.character(dat_qc$ab_g_dyn__cohort_income__hhold__6lvl))
dat_qc$ksads_numeric  <- as.numeric(as.character(dat_qc$mh_p_ksads__adhd__pres_dx))

key_preds <- c("ab_g_dyn__visit_age", "sex_numeric", "income_numeric",
               "mr_y_smri__vol__aseg__icv_sum", "mh_p_cbcl__synd__attn_sum",
               "mh_p_cbcl__synd__attn_tscore", "mh_p_cbcl__synd__ext_sum",
               "mh_p_cbcl__synd__int_sum", "ph_p_pds_mean_raw", "ph_y_pds_mean_raw",
               "shn", "ksads_numeric")
key_preds <- intersect(key_preds, names(dat_qc))

cor_data <- dat_qc %>% select(all_of(key_preds)) %>% na.omit()
cor_matrix <- cor(cor_data)
cor_long <- as.data.frame(as.table(cor_matrix)) %>%
  setNames(c("variable_1", "variable_2", "correlation")) %>%
  filter(as.character(variable_1) < as.character(variable_2)) %>%
  mutate(abs_r = abs(correlation)) %>% arrange(desc(abs_r))

cat("\n  Correlations with |r| >= 0.4:\n")
for (i in which(cor_long$abs_r >= 0.4)) {
  cat(sprintf("    %s <-> %s: r=%.3f\n", cor_long$variable_1[i], cor_long$variable_2[i], cor_long$correlation[i]))
}
write.csv(cor_long, file.path(output_dir, "correlation_matrix_full.csv"), row.names = FALSE)

# ============================================================================
# SECTION 8: KSADS Summary + CBCL Clinical Overlap
# ============================================================================
cat("\n====== SECTION 8: KSADS Summary + CBCL Overlap ======\n")

dat_ksads_summary <- dat_qc %>%
  filter(!is.na(mh_p_ksads__adhd__pres_dx)) %>%
  mutate(dx_cat = ifelse(mh_p_ksads__adhd__pres_dx == 1, "ADHD Diagnosis", "No Diagnosis"),
         sex_label = sex_label(!!sym(SEX_VAR)))

ksads_summary <- dat_ksads_summary %>%
  group_by(session_id, sex_label, dx_cat) %>%
  summarise(n = n(), .groups = "drop") %>%
  group_by(session_id, sex_label) %>%
  mutate(pct = 100 * n / sum(n)) %>% ungroup()
write.csv(ksads_summary, file.path(output_dir, "ksads_diagnosis_summary.csv"), row.names = FALSE)

# Overlap
dat_overlap <- dat_qc %>%
  filter(!is.na(mh_p_ksads__adhd__pres_dx), !is.na(mh_p_cbcl__synd__attn_tscore)) %>%
  mutate(has_dx = as.numeric(as.character(mh_p_ksads__adhd__pres_dx)) == 1,
         clinical = as.numeric(mh_p_cbcl__synd__attn_tscore) >= 70,
         borderline_plus = as.numeric(mh_p_cbcl__synd__attn_tscore) >= 65)

n_dx <- sum(dat_overlap$has_dx); n_clin <- sum(dat_overlap$clinical)
n_dx_clin <- sum(dat_overlap$has_dx & dat_overlap$clinical)
n_dx_bl   <- sum(dat_overlap$has_dx & dat_overlap$borderline_plus)

cat(sprintf("\n  Of CBCL clinical (T>=70): %d/%d (%.1f%%) also have KSADS dx\n",
            n_dx_clin, n_clin, 100 * n_dx_clin / max(n_clin, 1)))
cat(sprintf("  Of KSADS dx: %d/%d (%.1f%%) meet CBCL clinical, %d/%d (%.1f%%) meet borderline+\n",
            n_dx_clin, n_dx, 100 * n_dx_clin / max(n_dx, 1),
            n_dx_bl, n_dx, 100 * n_dx_bl / max(n_dx, 1)))

# ============================================================================
# SECTION 9: Sex Differences in Clinical Rates
# ============================================================================
cat("\n====== SECTION 9: Sex Differences in Clinical Rates ======\n")

sex_rate_results <- list()
compute_sex_risk <- function(data, var_name, var_label, res_list) {
  tryCatch({
    data$var <- as.numeric(as.character(data[[var_name]]))
    data$male <- as.integer(data[[SEX_VAR]] %in% c("1", 1))
    data <- data %>% filter(!is.na(var), !is.na(male))
    mod <- glm(var ~ male, data = data, family = binomial)
    or <- exp(coef(mod)["male"]); ci <- exp(confint.default(mod)["male", ])
    p <- summary(mod)$coefficients["male", "Pr(>|z|)"]
    rate_m <- mean(data$var[data$male == 1]); rate_f <- mean(data$var[data$male == 0])
    cat(sprintf("  %s: M=%.1f%%, F=%.1f%%, OR=%.2f, p=%.2e\n",
                var_label, 100 * rate_m, 100 * rate_f, or, p))
    res_list[[var_label]] <- data.frame(
      measure = var_label, male_rate = rate_m, female_rate = rate_f,
      odds_ratio = or, ci_lower = ci[1], ci_upper = ci[2], p_value = p)
    res_list
  }, error = function(e) { cat(sprintf("    Error: %s\n", e$message)); res_list })
}

dat_qc$tmp_clinical <- as.integer(as.numeric(dat_qc$mh_p_cbcl__synd__attn_tscore) >= 70)
sex_rate_results <- compute_sex_risk(dat_qc, "tmp_clinical", "CBCL Clinical (T>=70)", sex_rate_results)
dat_qc$tmp_borderline <- as.integer(as.numeric(dat_qc$mh_p_cbcl__synd__attn_tscore) >= 65)
sex_rate_results <- compute_sex_risk(dat_qc, "tmp_borderline", "CBCL Borderline+ (T>=65)", sex_rate_results)
sex_rate_results <- compute_sex_risk(dat_qc, "mh_p_ksads__adhd__pres_dx", "KSADS dx", sex_rate_results)

if (length(sex_rate_results) > 0) {
  write.csv(bind_rows(sex_rate_results), file.path(output_dir, "sex_differences_clinical_rates.csv"), row.names = FALSE)
}

# ============================================================================
# SECTION 10: CBCL AP Variance Decomposition
# ============================================================================
cat("\n====== SECTION 10: CBCL AP Variance Decomposition ======\n")

cbcl_formulas <- list(
  sex_only  = paste0("mh_p_cbcl__synd__attn_sum ~ ", SEX_VAR, " + ", RE),
  age_only  = paste0("mh_p_cbcl__synd__attn_sum ~ ab_g_dyn__visit_age + ", RE),
  age_sex   = paste0("mh_p_cbcl__synd__attn_sum ~ ab_g_dyn__visit_age + ", SEX_VAR, " + ", RE),
  age_x_sex = paste0("mh_p_cbcl__synd__attn_sum ~ ab_g_dyn__visit_age * ", SEX_VAR, " + ", RE)
)

cbcl_r2_list <- list()
for (m_name in names(cbcl_formulas)) {
  tryCatch({
    mod <- lmer(as.formula(cbcl_formulas[[m_name]]), data = dat_qc)
    r2 <- r.squaredGLMM(mod)
    cat(sprintf("  %-12s  mR²=%.4f (%.2f%%)  cR²=%.4f (%.2f%%)\n",
                m_name, r2[1,"R2m"], 100*r2[1,"R2m"], r2[1,"R2c"], 100*r2[1,"R2c"]))
    cbcl_r2_list[[m_name]] <- data.frame(
      model = m_name, marginal_R2 = r2[1,"R2m"], conditional_R2 = r2[1,"R2c"],
      AIC = AIC(mod), BIC = BIC(mod), n_obs = nobs(mod))
  }, error = function(e) cat(sprintf("    Error: %s\n", e$message)))
}
if (length(cbcl_r2_list) > 0) {
  write.csv(bind_rows(cbcl_r2_list), file.path(output_dir, "cbcl_ap_variance_decomposition.csv"), row.names = FALSE)
}

# ============================================================================
# SECTION 11: CBCL AP Plots
# ============================================================================
cat("\n====== SECTION 11: CBCL AP Plots ======\n")

dat_plot <- dat_qc %>%
  filter(!is.na(mh_p_cbcl__synd__attn_sum), !is.na(ab_g_dyn__visit_age)) %>%
  mutate(sex_label = sex_label(!!sym(SEX_VAR)))

p_ap_sex <- ggplot(dat_plot, aes(x = sex_label, y = mh_p_cbcl__synd__attn_sum, fill = sex_label)) +
  geom_violin(alpha = 0.5, color = NA) + geom_boxplot(width = 0.15, outlier.size = 0.5, alpha = 0.8) +
  scale_fill_manual(values = c("Male" = "#4A90D9", "Female" = "#E07BAA")) +
  labs(title = "CBCL AP by Sex", x = NULL, y = "AP (sum)") +
  theme_minimal(base_size = 13) + theme(legend.position = "none")
ggsave(file.path(fig_out, "cbcl_ap_by_sex.png"), p_ap_sex, width = 5.5, height = 5, dpi = 150)

p_ap_age_sex <- ggplot(dat_plot, aes(x = ab_g_dyn__visit_age, y = mh_p_cbcl__synd__attn_sum,
                                     color = sex_label, fill = sex_label)) +
  geom_point(alpha = 0.03, size = 0.3) + geom_smooth(method = "lm", linewidth = 1, alpha = 0.2) +
  scale_color_manual(values = c("Male" = "#4A90D9", "Female" = "#E07BAA")) +
  scale_fill_manual(values = c("Male" = "#4A90D9", "Female" = "#E07BAA")) +
  labs(title = "CBCL AP by Age and Sex", x = "Age", y = "AP (sum)", color = NULL, fill = NULL) +
  theme_minimal(base_size = 13)
ggsave(file.path(fig_out, "cbcl_ap_by_age_sex.png"), p_ap_age_sex, width = 8, height = 5, dpi = 150)

p_ap_session <- ggplot(dat_plot, aes(x = session_id, y = mh_p_cbcl__synd__attn_sum, fill = sex_label)) +
  geom_boxplot(outlier.size = 0.3, alpha = 0.7, position = position_dodge(0.8)) +
  scale_fill_manual(values = c("Male" = "#4A90D9", "Female" = "#E07BAA")) +
  labs(title = "CBCL AP by Timepoint and Sex", x = "Session", y = "AP (sum)", fill = NULL) +
  theme_minimal(base_size = 13)
ggsave(file.path(fig_out, "cbcl_ap_by_session_sex.png"), p_ap_session, width = 8, height = 5, dpi = 150)

# ============================================================================
# SECTION 12: Pubertal Status Trajectory Models + Plots
# ============================================================================
cat("\n====== SECTION 12: Puberty Trajectory Models ======\n")

pub_vars <- c("ph_p_pds_mean_raw", "ph_y_pds_mean_raw")
pub_labels <- c("ph_p_pds_mean_raw" = "Parent-Report Puberty", "ph_y_pds_mean_raw" = "Youth-Report Puberty")

pub_lme_list <- list()
pub_r2_list  <- list()

for (pv in pub_vars) {
  pv_label <- pub_labels[pv]
  cat(sprintf("\n-- %s --\n", pv_label))

  pv_formulas <- list(
    sex_only  = paste0(pv, " ~ ", SEX_VAR, " + ", RE),
    age_only  = paste0(pv, " ~ ab_g_dyn__visit_age + ", RE),
    age_sex   = paste0(pv, " ~ ab_g_dyn__visit_age + ", SEX_VAR, " + ", RE),
    age_x_sex = paste0(pv, " ~ ab_g_dyn__visit_age * ", SEX_VAR, " + ", RE)
  )

  for (m_name in names(pv_formulas)) {
    tryCatch({
      mod <- lmer(as.formula(pv_formulas[[m_name]]), data = dat_qc)
      r2 <- r.squaredGLMM(mod)
      cat(sprintf("  %-12s  mR²=%.4f  cR²=%.4f\n", m_name, r2[1,"R2m"], r2[1,"R2c"]))
      pub_r2_list[[paste0(pv, "_", m_name)]] <- data.frame(
        outcome = pv, model = m_name, marginal_R2 = r2[1,"R2m"], conditional_R2 = r2[1,"R2c"],
        AIC = AIC(mod), n_obs = nobs(mod))
    }, error = function(e) cat(sprintf("    Error: %s\n", e$message)))
  }

  # Sex-stratified slopes
  cat(sprintf("  Sex-stratified age slopes:\n"))
  for (sx_val in c("1", "2")) {
    sx_lab <- ifelse(sx_val == "1", "Male", "Female")
    dat_sx <- dat_qc %>% filter(!!sym(SEX_VAR) == sx_val)
    tryCatch({
      mod_sx <- lmer(as.formula(paste0(pv, " ~ ab_g_dyn__visit_age + ", RE)), data = dat_sx)
      s_sx <- summary(mod_sx)
      slope <- coef(s_sx)["ab_g_dyn__visit_age", "Estimate"]
      p <- coef(s_sx)["ab_g_dyn__visit_age", "Pr(>|t|)"]
      cat(sprintf("    %s: slope=%.4f, p=%.2e, n=%d\n", sx_lab, slope, p, nobs(mod_sx)))
    }, error = function(e) cat(sprintf("    %s error: %s\n", sx_lab, e$message)))
  }

  # Plots
  dat_pub <- dat_qc %>% filter(!is.na(.data[[pv]])) %>% mutate(sex_label = sex_label(!!sym(SEX_VAR)))
  if (nrow(dat_pub) > 100) {
    p <- ggplot(dat_pub, aes(x = ab_g_dyn__visit_age, y = .data[[pv]], color = sex_label, fill = sex_label)) +
      geom_point(alpha = 0.03, size = 0.3) + geom_smooth(method = "lm", linewidth = 1, alpha = 0.2) +
      scale_color_manual(values = c("Male" = "#4A90D9", "Female" = "#E07BAA")) +
      scale_fill_manual(values = c("Male" = "#4A90D9", "Female" = "#E07BAA")) +
      labs(title = paste(pv_label, "by Age and Sex"), x = "Age", y = pv_label, color = NULL, fill = NULL) +
      theme_minimal(base_size = 13)
    ggsave(file.path(fig_out, paste0(pv, "_by_age_sex.png")), p, width = 8, height = 5, dpi = 150)
  }
}

if (length(pub_r2_list) > 0) {
  write.csv(bind_rows(pub_r2_list), file.path(output_dir, "puberty_variance_decomposition.csv"), row.names = FALSE)
}

# ============================================================================
# SECTION 13: CBCL AP Longitudinal Stability (NEW)
# ============================================================================
cat("\n====== SECTION 13: CBCL AP Longitudinal Stability ======\n")

# Run stability analyses for both raw sum and age-normed t-score
ap_vars <- c(
  mh_p_cbcl__synd__attn_sum    = "CBCL AP Raw Sum",
  mh_p_cbcl__synd__attn_tscore = "CBCL AP T-Score (age-normed)"
)

stability_rows <- list()

for (ap_var in names(ap_vars)) {
  ap_label <- ap_vars[ap_var]
  cat(sprintf("\n  ===== %s =====\n", ap_label))

  if (!ap_var %in% names(dat_qc)) {
    cat(sprintf("    Variable %s not found — skipping\n", ap_var))
    next
  }

  # ICC: proportion of variance attributable to between-person differences
  cat("\n  -- ICC (null model: random intercept only) --\n")
  icc_val <- var_person <- var_residual <- NA
  tryCatch({
    icc_mod <- lmer(as.formula(paste0(ap_var, " ~ 1 + (1 | participant_id)")), data = dat_qc)
    vc <- as.data.frame(VarCorr(icc_mod))
    var_person   <- vc$vcov[vc$grp == "participant_id"]
    var_residual <- vc$vcov[vc$grp == "Residual"]
    icc_val <- var_person / (var_person + var_residual)
    cat(sprintf("    Between-person variance: %.2f\n", var_person))
    cat(sprintf("    Within-person variance:  %.2f\n", var_residual))
    cat(sprintf("    ICC = %.4f (%.1f%% of total variance is between-person)\n", icc_val, 100 * icc_val))
  }, error = function(e) cat(sprintf("    Error: %s\n", e$message)))

  # Within-person SD and test-retest correlation
  cat("\n  -- Within-person variability --\n")
  ap_wide <- dat_qc %>%
    select(participant_id, session_id, all_of(ap_var)) %>%
    filter(!is.na(.data[[ap_var]])) %>%
    group_by(participant_id) %>%
    filter(n() >= 2) %>%
    ungroup()

  person_stats <- ap_wide %>%
    group_by(participant_id) %>%
    summarise(n_tp = n(), ap_mean = mean(.data[[ap_var]]),
              ap_sd = sd(.data[[ap_var]]), .groups = "drop")

  cat(sprintf("    Participants with 2+ timepoints: %d\n", nrow(person_stats)))
  cat(sprintf("    Within-person SD: mean=%.2f, median=%.2f, range=[%.2f, %.2f]\n",
              mean(person_stats$ap_sd), median(person_stats$ap_sd),
              min(person_stats$ap_sd), max(person_stats$ap_sd)))

  # Adjacent-session correlations
  cat("\n  -- Adjacent-session correlations --\n")
  sessions_ordered <- c("ses-00A", "ses-02A", "ses-04A", "ses-06A")
  adj_cors <- c()
  for (i in 1:(length(sessions_ordered) - 1)) {
    s1 <- sessions_ordered[i]; s2 <- sessions_ordered[i + 1]
    paired <- dat_qc %>%
      filter(session_id %in% c(s1, s2)) %>%
      select(participant_id, session_id, all_of(ap_var)) %>%
      pivot_wider(names_from = session_id, values_from = all_of(ap_var)) %>%
      filter(!is.na(.data[[s1]]), !is.na(.data[[s2]]))
    if (nrow(paired) > 10) {
      r <- cor(paired[[s1]], paired[[s2]])
      adj_cors <- c(adj_cors, r)
      cat(sprintf("    %s -> %s: r=%.4f, n=%d pairs\n", s1, s2, r, nrow(paired)))
    }
  }

  stability_rows[[ap_var]] <- data.frame(
    variable = ap_var,
    label = ap_label,
    icc = icc_val,
    n_participants_2plus = nrow(person_stats),
    within_person_sd_mean = mean(person_stats$ap_sd),
    within_person_sd_median = median(person_stats$ap_sd),
    between_person_variance = var_person,
    within_person_variance = var_residual,
    mean_adjacent_r = if (length(adj_cors) > 0) mean(adj_cors) else NA,
    stringsAsFactors = FALSE
  )
}

# Compare raw vs t-score
if (length(stability_rows) == 2) {
  cat("\n  -- Raw vs T-Score Comparison --\n")
  r_raw <- stability_rows[[1]]
  r_tsc <- stability_rows[[2]]
  cat(sprintf("    Raw ICC:     %.4f    T-Score ICC:     %.4f\n", r_raw$icc, r_tsc$icc))
  cat(sprintf("    Raw wp SD:   %.2f    T-Score wp SD:   %.2f\n",
              r_raw$within_person_sd_mean, r_tsc$within_person_sd_mean))
  cat(sprintf("    Raw adj r:   %.4f    T-Score adj r:   %.4f\n",
              r_raw$mean_adjacent_r, r_tsc$mean_adjacent_r))
  cat("    (T-score expected to be more stable: age-related variance removed by norming)\n")
}

# Save
stability_df <- do.call(rbind, stability_rows)
write.csv(stability_df, file.path(output_dir, "cbcl_ap_longitudinal_stability.csv"), row.names = FALSE)
cat("  Saved: cbcl_ap_longitudinal_stability.csv\n")

# ============================================================================
# SECTION 14: Puberty → AP Within Sex (NEW)
# ============================================================================
cat("\n====== SECTION 14: Puberty Predicting AP Within Sex ======\n")
cat("  Model: AP ~ age + puberty_p + income + (1 | fam__gen / participant_id)\n")
cat("  Run separately for males and females.\n\n")

puberty_ap_results <- list()

for (sx_val in c("1", "2")) {
  sx_lab <- ifelse(sx_val == "1", "Male", "Female")
  dat_sx <- dat_qc %>%
    filter(!!sym(SEX_VAR) == sx_val,
           !is.na(ph_p_pds_mean_raw),
           !is.na(mh_p_cbcl__synd__attn_sum),
           !is.na(ab_g_dyn__cohort_income__hhold__6lvl))

  cat(sprintf("  --- %s (n=%d rows, %d participants) ---\n",
              sx_lab, nrow(dat_sx), n_distinct(dat_sx$participant_id)))

  f_str <- paste0("mh_p_cbcl__synd__attn_sum ~ ab_g_dyn__visit_age + ph_p_pds_mean_raw + ",
                  "C(ab_g_dyn__cohort_income__hhold__6lvl) + ", RE)

  tryCatch({
    mod <- lmer(as.formula(f_str), data = dat_sx)
    s <- summary(mod)
    fe <- as.data.frame(coef(s))
    fe$term <- rownames(fe)
    colnames(fe)[1:5] <- c("estimate", "std_error", "df", "t_value", "p_value")
    fe$sex <- sx_lab
    fe$AIC <- AIC(mod); fe$n_obs <- nobs(mod)

    r2 <- r.squaredGLMM(mod)
    fe$marginal_R2 <- r2[1, "R2m"]; fe$conditional_R2 <- r2[1, "R2c"]

    # Print key terms
    for (term_name in c("ab_g_dyn__visit_age", "ph_p_pds_mean_raw")) {
      if (term_name %in% fe$term) {
        row <- fe[fe$term == term_name, ]
        cat(sprintf("    %s: b=%.4f (SE=%.4f), t=%.2f, p=%.2e\n",
                    term_name, row$estimate, row$std_error, row$t_value, row$p_value))
      }
    }
    cat(sprintf("    mR²=%.4f, cR²=%.4f, AIC=%.1f\n", r2[1,"R2m"], r2[1,"R2c"], AIC(mod)))

    puberty_ap_results[[sx_lab]] <- fe
  }, error = function(e) cat(sprintf("    Error: %s\n", e$message)))
}

if (length(puberty_ap_results) > 0) {
  write.csv(bind_rows(puberty_ap_results),
            file.path(output_dir, "puberty_predicting_ap_by_sex.csv"), row.names = FALSE)
  cat("\n  Saved: puberty_predicting_ap_by_sex.csv\n")
}

# ============================================================================
# SAVE REMAINING RESULTS
# ============================================================================
cat("\n====== Saving results ======\n")
cat("  All tables in: ", output_dir, "\n")
cat("  All figures in: ", fig_out, "\n")
cat("=== run_other_models.R complete ===\n")


################################################################################ 
##  SECTION: BRAIN MAP PLOTS
################################################################################ 

================================================================================ 
## FILE 21: scripts/run_plots/run_plots.r
================================================================================ 

## 1225 lines

# scripts/run_plots.r
# Consolidated brain map plotting for all analyses.
# Generates individual plots, publication-quality multiplots, and caption text files.
#
# Output directories:
#   results/figures/all_brain_plots/<analysis>/<model>/   — individual t-stat + coef maps
#   results/figures/brain_multiplots/                      — publication multiplots
#   results/figures/brain_plot_captions/                   — text files listing significant ROIs
#   results/figures/age_squared_comparison/                — age² brain maps
#   results/figures/SHN_quality/                           — SHN distribution/association plots
source("scripts/load_data/setup.r")

library(ggseg)
library(ggplot2)
library(sf)
library(patchwork)
library(readr)
library(stringr)
library(dplyr)
library(tidyr)
library(tibble)

# ==============================================================================
# Paths
# ==============================================================================
full_root  <- file.path(tables_dir, "full_results")
sig_root   <- file.path(tables_dir, "significant_results")
mp_dir     <- file.path(fig_dir, "brain_multiplots")
indiv_dir  <- file.path(fig_dir, "all_brain_plots")
caption_dir <- file.path(fig_dir, "brain_plot_captions")
dir.create(mp_dir, recursive = TRUE, showWarnings = FALSE)
dir.create(indiv_dir, recursive = TRUE, showWarnings = FALSE)
dir.create(caption_dir, recursive = TRUE, showWarnings = FALSE)

# ==============================================================================
# Atlas + ROI map
# ==============================================================================
atlas <- ggseg::dk
atlas_geom <- atlas$data

roi_map <- tribble(
  ~region_abbr, ~region,
  "bstmps","bankssts", "cac","caudal anterior cingulate",
  "cmfrt","caudal middle frontal", "cn","cuneus", "er","entorhinal",
  "ff","fusiform", "ic","isthmus cingulate", "ins","insula",
  "iprt","inferior parietal", "itmp","inferior temporal", "lg","lingual",
  "lobfrt","lateral orbitofrontal", "locc","lateral occipital",
  "mobfrt","medial orbitofrontal", "mtmp","middle temporal",
  "pactr","paracentral", "pcc","pericalcarine", "pcg","posterior cingulate",
  "pfrt","frontal pole", "ph","parahippocampal", "pob","pars orbitalis",
  "pop","pars opercularis", "prcn","precuneus", "prctr","precentral",
  "ptg","pars triangularis", "ptmp","temporal pole",
  "rac","rostral anterior cingulate", "rmfrt","rostral middle frontal",
  "sfrt","superior frontal", "sm","supramarginal", "sprt","superior parietal",
  "stmp","superior temporal", "ttmp","transverse temporal", "poctr","postcentral"
)

safe_read <- function(path) {
  if (!file.exists(path)) { message("  Not found: ", path); return(NULL) }
  read_csv(path, show_col_types = FALSE)
}

parse_target_roi <- function(target_vec) {
  m <- str_match(target_vec, ".*__([a-z0-9]+)__([lr]h)_.*")
  tibble(target = target_vec, region_abbr = m[, 2],
         hemi = ifelse(m[, 3] == "lh", "left", ifelse(m[, 3] == "rh", "right", NA_character_)))
}

find_col <- function(df, suffix) {
  col <- names(df)[str_detect(names(df), paste0(suffix, "$"))]
  if (length(col) == 0) return(NULL)
  col[1]
}

# ==============================================================================
# Core plot functions (exact same geom_sf method throughout)
# ==============================================================================

# Individual t-stat map (standalone, self-scaled)
plot_tstat_single <- function(df_full, out_png, title = NULL) {
  t_col <- find_col(df_full, "_t_stat")
  if (is.null(t_col)) return(FALSE)

  roi_info <- parse_target_roi(df_full$target) %>%
    left_join(df_full %>% select(target, all_of(t_col)), by = "target") %>%
    left_join(roi_map, by = "region_abbr")
  rpd <- atlas_geom %>% left_join(roi_info, by = c("region", "hemi"))

  t_lim <- max(abs(rpd[[t_col]]), na.rm = TRUE)
  if (!is.finite(t_lim)) t_lim <- 3

  p_left <- ggplot(filter(rpd, hemi == "left")) +
    geom_sf(aes(fill = .data[[t_col]]), color = "black", linewidth = 0.2) +
    scale_fill_gradient2(low = "blue", mid = "white", high = "red", midpoint = 0,
                         limits = c(-t_lim, t_lim), na.value = "gray90") +
    theme_void() + theme(legend.position = "none") +
    labs(title = ifelse(is.null(title), "Left", title))
  p_right <- ggplot(filter(rpd, hemi == "right")) +
    geom_sf(aes(fill = .data[[t_col]]), color = "black", linewidth = 0.2) +
    scale_fill_gradient2(low = "blue", mid = "white", high = "red", midpoint = 0,
                         limits = c(-t_lim, t_lim), na.value = "gray90") +
    theme_void() + theme(legend.position = "right") +
    labs(fill = "T-stat")

  ggsave(out_png, p_left + p_right + plot_layout(ncol = 2), width = 8, height = 3, dpi = 300)
  TRUE
}

# Individual coef map (sig ROIs only, standalone, self-scaled)
plot_coef_single <- function(df_sig, out_png, title = NULL) {
  coef_col <- find_col(df_sig, "_coef")
  if (is.null(coef_col)) return(FALSE)

  roi_info <- parse_target_roi(df_sig$target) %>%
    left_join(df_sig %>% select(target, all_of(coef_col)), by = "target") %>%
    left_join(roi_map, by = "region_abbr")
  rpd <- atlas_geom %>% left_join(roi_info, by = c("region", "hemi"))

  c_lim <- max(abs(as.numeric(rpd[[coef_col]])), na.rm = TRUE)
  if (!is.finite(c_lim) || c_lim == 0) c_lim <- 1

  p_left <- ggplot(filter(rpd, hemi == "left")) +
    geom_sf(aes(fill = .data[[coef_col]]), color = "black", linewidth = 0.2) +
    scale_fill_gradient2(low = "blue", mid = "white", high = "red", midpoint = 0,
                         limits = c(-c_lim, c_lim), na.value = "gray90") +
    theme_void() + theme(legend.position = "none") +
    labs(title = ifelse(is.null(title), "Left", title))
  p_right <- ggplot(filter(rpd, hemi == "right")) +
    geom_sf(aes(fill = .data[[coef_col]]), color = "black", linewidth = 0.2) +
    scale_fill_gradient2(low = "blue", mid = "white", high = "red", midpoint = 0,
                         limits = c(-c_lim, c_lim), na.value = "gray90") +
    theme_void() + theme(legend.position = "right") +
    labs(fill = "Coef")

  ggsave(out_png, p_left + p_right + plot_layout(ncol = 2), width = 8, height = 3, dpi = 300)
  TRUE
}

# Hemisphere pair for multiplots — T-STAT (unthresholded, all ROIs)
mp_tstat <- function(df_full, title = NULL, global_lim = NULL, legend_title = "T-stat") {
  t_col <- find_col(df_full, "_t_stat")
  if (is.null(t_col)) return(NULL)

  roi_info <- parse_target_roi(df_full$target) %>%
    left_join(df_full %>% select(target, all_of(t_col)), by = "target") %>%
    left_join(roi_map, by = "region_abbr")
  rpd <- atlas_geom %>% left_join(roi_info, by = c("region", "hemi"))

  t_lim <- if (!is.null(global_lim)) global_lim else {
    lim <- max(abs(rpd[[t_col]]), na.rm = TRUE)
    if (!is.finite(lim)) 3 else lim
  }

  make_p <- function(hemi_val, show_title = FALSE) {
    ggplot(filter(rpd, hemi == hemi_val)) +
      geom_sf(aes(fill = .data[[t_col]]), color = "black", linewidth = 0.2) +
      scale_fill_gradient2(low = "blue", mid = "white", high = "red",
                           midpoint = 0, limits = c(-t_lim, t_lim),
                           na.value = "gray90", name = legend_title) +
      theme_void() +
      theme(legend.position = "none",
            plot.title = element_text(size = 10, face = "bold", hjust = 0.5,
                                      margin = margin(b = 8, t = 2)),
            plot.margin = unit(c(0.5, 0.5, 0.5, 0.5), "mm")) +
      labs(title = if (show_title) title else NULL)
  }
  list(left = make_p("left", TRUE), right = make_p("right", FALSE))
}

# Hemisphere pair for multiplots — COEF (thresholded, sig ROIs only; empty gray if none)
mp_coef <- function(df_sig, title = NULL, global_lim = NULL, legend_title = "Coefficient") {
  if (is.null(df_sig) || nrow(df_sig) == 0) {
    make_empty <- function(hemi_val, show_title = FALSE) {
      ggplot(filter(atlas_geom, hemi == hemi_val)) +
        geom_sf(fill = "gray90", color = "black", linewidth = 0.2) +
        theme_void() +
        theme(legend.position = "none",
              plot.title = element_text(size = 10, face = "bold", hjust = 0.5,
                                        margin = margin(b = 8, t = 2)),
              plot.margin = unit(c(0.5, 0.5, 0.5, 0.5), "mm")) +
        labs(title = if (show_title) title else NULL)
    }
    return(list(left = make_empty("left", TRUE), right = make_empty("right", FALSE)))
  }

  coef_col <- find_col(df_sig, "_coef")
  if (is.null(coef_col)) return(NULL)

  roi_info <- parse_target_roi(df_sig$target) %>%
    left_join(df_sig %>% select(target, all_of(coef_col)), by = "target") %>%
    left_join(roi_map, by = "region_abbr")
  roi_info[[coef_col]] <- as.numeric(roi_info[[coef_col]])
  rpd <- atlas_geom %>% left_join(roi_info, by = c("region", "hemi"))

  c_lim <- if (!is.null(global_lim)) global_lim else {
    lim <- max(abs(as.numeric(rpd[[coef_col]])), na.rm = TRUE)
    if (!is.finite(lim) || lim == 0) 1 else lim
  }

  make_p <- function(hemi_val, show_title = FALSE) {
    ggplot(filter(rpd, hemi == hemi_val)) +
      geom_sf(aes(fill = .data[[coef_col]]), color = "black", linewidth = 0.2) +
      scale_fill_gradient2(low = "blue", mid = "white", high = "red",
                           midpoint = 0, limits = c(-c_lim, c_lim),
                           na.value = "gray90", name = legend_title) +
      theme_void() +
      theme(legend.position = "none",
            plot.title = element_text(size = 10, face = "bold", hjust = 0.5,
                                      margin = margin(b = 8, t = 2)),
            plot.margin = unit(c(0.5, 0.5, 0.5, 0.5), "mm")) +
      labs(title = if (show_title) title else NULL)
  }
  list(left = make_p("left", TRUE), right = make_p("right", FALSE))
}

# ==============================================================================
# Global scale helpers
# ==============================================================================

# Collect t-stat values across multiple full-result files
collect_t_vals <- function(file_list) {
  vals <- c()
  for (fp in file_list) {
    if (is.null(fp)) next
    df <- safe_read(fp)
    if (is.null(df)) next
    tc <- find_col(df, "_t_stat")
    if (!is.null(tc)) vals <- c(vals, df[[tc]])
  }
  lim <- max(abs(vals), na.rm = TRUE)
  if (!is.finite(lim)) 3 else lim
}

# Collect coef values across multiple sig-result files
collect_coef_vals <- function(file_list) {
  vals <- c()
  for (fp in file_list) {
    if (is.null(fp)) next
    df <- safe_read(fp)
    if (is.null(df) || nrow(df) == 0) next
    cc <- find_col(df, "_coef")
    if (!is.null(cc)) vals <- c(vals, as.numeric(df[[cc]]))
  }
  vals <- vals[!is.na(vals)]
  if (length(vals) == 0) return(1)
  lim <- max(abs(vals), na.rm = TRUE)
  if (!is.finite(lim) || lim == 0) 1 else lim
}

# ==============================================================================
# Multiplot assembly + save (shared legend at bottom)
# ==============================================================================
save_multiplot <- function(plot_pairs, out_path, ncols = 2, width = 14, height = NULL) {
  # plot_pairs: list of list(left, right) pairs
  # Arranges as rows: each pair = left | right, ncols pairs per row
  n <- length(plot_pairs)
  nrows <- ceiling(n / (ncols / 2))

  # Build row expressions
  rows <- list()
  for (i in seq_along(plot_pairs)) {
    pp <- plot_pairs[[i]]
    if (is.null(pp)) next
    rows[[length(rows) + 1]] <- pp$left
    rows[[length(rows) + 1]] <- pp$right
  }

  # Use patchwork to combine
  combined <- Reduce(`|`, rows[1:min(ncols, length(rows))])
  if (length(rows) > ncols) {
    for (start in seq(ncols + 1, length(rows), by = ncols)) {
      end <- min(start + ncols - 1, length(rows))
      row <- Reduce(`|`, rows[start:end])
      combined <- combined / row
    }
  }

  combined <- combined +
    plot_layout(guides = "collect") &
    theme(legend.position = "bottom",
          legend.title = element_text(face = "bold", size = 11),
          legend.text = element_text(size = 10),
          legend.key.height = unit(0.4, "cm"),
          legend.key.width = unit(1.2, "cm"))

  if (is.null(height)) {
    n_plot_rows <- ceiling(length(rows) / ncols)
    height <- 2.5 * n_plot_rows + 1
  }
  ggsave(out_path, combined, width = width, height = height, dpi = 300)
  message("  Saved: ", out_path)
}

# ==============================================================================
# Caption generator
# ==============================================================================
write_caption <- function(df_sig, out_txt, analysis_label) {
  if (is.null(df_sig) || nrow(df_sig) == 0) {
    writeLines(paste0(analysis_label, ": No significant ROIs (FDR < 0.05)."), out_txt)
    return(invisible(NULL))
  }

  coef_col <- find_col(df_sig, "_coef")
  fdr_col  <- find_col(df_sig, "_fdr_p")
  if (is.null(coef_col) || is.null(fdr_col)) {
    writeLines(paste0(analysis_label, ": Could not find coef/fdr_p columns."), out_txt)
    return(invisible(NULL))
  }

  info <- parse_target_roi(df_sig$target) %>%
    left_join(df_sig %>% select(target, all_of(c(coef_col, fdr_col))), by = "target") %>%
    left_join(roi_map, by = "region_abbr") %>%
    filter(!is.na(region)) %>%
    arrange(region, hemi)

  # Group by region, combine hemispheres
  regions <- unique(info$region)
  parts <- c()
  for (r in regions) {
    sub <- info %>% filter(region == r)
    hemi_parts <- c()
    for (i in seq_len(nrow(sub))) {
      hemi_parts <- c(hemi_parts,
        sprintf("%s: %s, p=%s", sub$hemi[i],
                formatC(sub[[coef_col]][i], format = "g", digits = 3),
                formatC(sub[[fdr_col]][i], format = "g", digits = 3)))
    }
    parts <- c(parts, paste0(r, " (", paste(hemi_parts, collapse = "; "), ")"))
  }

  caption <- paste(parts, collapse = ", ")
  writeLines(c(paste0("# ", analysis_label), "",
               paste0(nrow(df_sig), " significant ROIs (FDR < 0.05):"), "",
               caption), out_txt)
  message("  Caption: ", out_txt)
}

# ==============================================================================
# Helper to locate a result file
# ==============================================================================
fp <- function(root, dir_name, file_name) {
  path <- file.path(root, dir_name, file_name)
  if (file.exists(path)) path else NULL
}

# ==============================================================================
# PART 1: Individual brain plots for ALL result directories
# ==============================================================================
message("\n========================================")
message("  PART 1: Individual Brain Plots")
message("========================================")

all_dirs <- list.dirs(full_root, full.names = FALSE, recursive = FALSE)

for (d in all_dirs) {
  full_d <- file.path(full_root, d)
  sig_d  <- file.path(sig_root, d)
  out_d  <- file.path(indiv_dir, d)
  dir.create(out_d, recursive = TRUE, showWarnings = FALSE)

  csvs <- list.files(full_d, pattern = "\\.csv$", full.names = TRUE)
  if (length(csvs) == 0) next
  message("  ", d, " (", length(csvs), " files)")

  for (csvf in csvs) {
    fname <- tools::file_path_sans_ext(basename(csvf))
    df_full <- safe_read(csvf)
    if (is.null(df_full)) next

    plot_tstat_single(df_full, file.path(out_d, paste0(fname, "_tstat.png")),
                      title = paste(d, "—", fname))

    sig_file <- file.path(sig_d, paste0(fname, ".csv"))
    df_sig <- safe_read(sig_file)
    if (!is.null(df_sig) && nrow(df_sig) > 0) {
      plot_coef_single(df_sig, file.path(out_d, paste0(fname, "_coef.png")),
                       title = paste(d, "—", fname))
    }
  }
}

# ==============================================================================
# PART 2: AP Primary Multiplot (SHN, 4 models)
# ==============================================================================
message("\n========================================")
message("  PART 2: AP Primary Multiplots")
message("========================================")

ap_models <- c("base", "puberty_p", "puberty_p_sex", "age_sex")
ap_titles <- c(base = "Base Model", puberty_p = "With Pubertal Status",
               puberty_p_sex = "With Pubertal Status x Sex",
               age_sex = "With Age x Sex")

ap_full_files <- lapply(ap_models, function(m) fp(full_root, "AP_nested", paste0("results_", m, ".csv")))
ap_sig_files  <- lapply(ap_models, function(m) fp(sig_root, "AP_nested", paste0("results_", m, ".csv")))
names(ap_full_files) <- ap_models; names(ap_sig_files) <- ap_models

if (all(!sapply(ap_full_files, is.null))) {
  # --- Thresholded coefficient multiplot ---
  glim_coef <- collect_coef_vals(ap_sig_files)
  coef_pairs <- lapply(ap_models, function(m) {
    df_sig <- if (!is.null(ap_sig_files[[m]])) safe_read(ap_sig_files[[m]]) else NULL
    mp_coef(df_sig, title = ap_titles[m], global_lim = glim_coef, legend_title = "AP x Age Coefficient")
  })
  save_multiplot(coef_pairs, file.path(mp_dir, "AP_primary_coef.png"), ncols = 4, height = 6.5)

  # --- Unthresholded t-stat multiplot ---
  glim_t <- collect_t_vals(ap_full_files)
  tstat_pairs <- lapply(ap_models, function(m) {
    df <- safe_read(ap_full_files[[m]])
    mp_tstat(df, title = ap_titles[m], global_lim = glim_t, legend_title = "AP x Age T-stat")
  })
  save_multiplot(tstat_pairs, file.path(mp_dir, "AP_primary_tstat.png"), ncols = 4, height = 6.5)

  # --- Captions (primary) ---
  cap_primary <- file.path(caption_dir, "AP_primary")
  dir.create(cap_primary, recursive = TRUE, showWarnings = FALSE)
  for (m in ap_models) {
    df_sig <- if (!is.null(ap_sig_files[[m]])) safe_read(ap_sig_files[[m]]) else NULL
    write_caption(df_sig, file.path(cap_primary, paste0(m, ".txt")),
                  paste("AP Primary —", ap_titles[m]))
  }
} else {
  message("  AP_nested results not found — skipping")
}

# ==============================================================================
# PART 2b: AP Comorbidity Multiplot (base, age×sex, +int, +ext)
# ==============================================================================
message("\n========================================")
message("  PART 2b: AP Comorbidity Multiplot")
message("========================================")

comorb_models <- c("base", "comorbs_int", "comorbs_ext", "age_sex")
comorb_titles <- c(base = "Base Model", age_sex = "With Age x Sex",
                   comorbs_int = "With Internalizing", comorbs_ext = "With Externalizing")

comorb_sig_files  <- lapply(comorb_models, function(m) fp(sig_root, "AP_nested", paste0("results_", m, ".csv")))
comorb_full_files <- lapply(comorb_models, function(m) fp(full_root, "AP_nested", paste0("results_", m, ".csv")))
names(comorb_sig_files) <- comorb_models; names(comorb_full_files) <- comorb_models

if (all(!sapply(comorb_full_files, is.null))) {
  glim <- collect_coef_vals(comorb_sig_files)
  pairs <- lapply(comorb_models, function(m) {
    df_sig <- if (!is.null(comorb_sig_files[[m]])) safe_read(comorb_sig_files[[m]]) else NULL
    mp_coef(df_sig, title = comorb_titles[m], global_lim = glim, legend_title = "AP x Age Coefficient")
  })
  save_multiplot(pairs, file.path(mp_dir, "AP_comorbidity_coef.png"), ncols = 4, height = 6.5)

  glim_t <- collect_t_vals(comorb_full_files)
  t_pairs <- lapply(comorb_models, function(m) {
    df <- safe_read(comorb_full_files[[m]])
    mp_tstat(df, title = comorb_titles[m], global_lim = glim_t, legend_title = "AP x Age T-stat")
  })
  save_multiplot(t_pairs, file.path(mp_dir, "AP_comorbidity_tstat.png"), ncols = 4, height = 6.5)

  cap_comorb <- file.path(caption_dir, "AP_comorbidity")
  dir.create(cap_comorb, recursive = TRUE, showWarnings = FALSE)
  for (m in comorb_models) {
    df_sig <- if (!is.null(comorb_sig_files[[m]])) safe_read(comorb_sig_files[[m]]) else NULL
    write_caption(df_sig, file.path(cap_comorb, paste0(m, ".txt")),
                  paste("AP Comorbidity —", comorb_titles[m]))
  }
} else {
  message("  Missing files for comorbidity multiplot — skipping")
}

# ==============================================================================
# PART 2c: AP Sensitivity Multiplot (+int, +ext, +int+ext, 3-level income)
# ==============================================================================
message("\n========================================")
message("  PART 2c: AP Sensitivity Multiplot")
message("========================================")

sens_models <- c("base", "comorbs_int", "comorbs_ext", "comorbs", "age_sex")
sens_titles <- c(base = "Base Model", comorbs_int = "With Internalizing", comorbs_ext = "With Externalizing",
                 comorbs = "With Int + Ext", age_sex = "With Age x Sex")

sens_sig_files  <- lapply(sens_models, function(m) fp(sig_root, "AP_nested", paste0("results_", m, ".csv")))
sens_full_files <- lapply(sens_models, function(m) fp(full_root, "AP_nested", paste0("results_", m, ".csv")))
names(sens_sig_files) <- sens_models; names(sens_full_files) <- sens_models

if (all(!sapply(sens_full_files, is.null))) {
  glim <- collect_coef_vals(sens_sig_files)
  pairs <- lapply(sens_models, function(m) {
    df_sig <- if (!is.null(sens_sig_files[[m]])) safe_read(sens_sig_files[[m]]) else NULL
    mp_coef(df_sig, title = sens_titles[m], global_lim = glim, legend_title = "AP x Age Coefficient")
  })
  save_multiplot(pairs, file.path(mp_dir, "AP_sensitivity_coef.png"), ncols = 4, height = 6.5)

  glim_t <- collect_t_vals(sens_full_files)
  t_pairs <- lapply(sens_models, function(m) {
    df <- safe_read(sens_full_files[[m]])
    mp_tstat(df, title = sens_titles[m], global_lim = glim_t, legend_title = "AP x Age T-stat")
  })
  save_multiplot(t_pairs, file.path(mp_dir, "AP_sensitivity_tstat.png"), ncols = 4, height = 6.5)

  cap_sens <- file.path(caption_dir, "AP_sensitivity")
  dir.create(cap_sens, recursive = TRUE, showWarnings = FALSE)
  for (m in sens_models) {
    df_sig <- if (!is.null(sens_sig_files[[m]])) safe_read(sens_sig_files[[m]]) else NULL
    write_caption(df_sig, file.path(cap_sens, paste0(m, ".txt")),
                  paste("AP Sensitivity —", sens_titles[m]))
  }
} else {
  message("  Missing files for sensitivity multiplot — skipping")
}

# ==============================================================================
# PART 2d: AP Extended Multiplot (base, age×sex, +int, +ext, +puberty, +puberty×sex)
# ==============================================================================
message("\n========================================")
message("  PART 2d: AP Extended Multiplot")
message("========================================")

ext_models <- c("base", "age_sex", "comorbs_int", "comorbs_ext", "puberty_p", "puberty_p_sex")
ext_titles <- c(base = "Base Model", age_sex = "With Age x Sex",
                comorbs_int = "With Internalizing", comorbs_ext = "With Externalizing",
                puberty_p = "With Puberty", puberty_p_sex = "With Puberty x Sex")

ext_sig_files  <- lapply(ext_models, function(m) fp(sig_root, "AP_nested", paste0("results_", m, ".csv")))
ext_full_files <- lapply(ext_models, function(m) fp(full_root, "AP_nested", paste0("results_", m, ".csv")))
names(ext_sig_files) <- ext_models; names(ext_full_files) <- ext_models

if (all(!sapply(ext_full_files, is.null))) {
  glim <- collect_coef_vals(ext_sig_files)
  pairs <- lapply(ext_models, function(m) {
    df_sig <- if (!is.null(ext_sig_files[[m]])) safe_read(ext_sig_files[[m]]) else NULL
    mp_coef(df_sig, title = ext_titles[m], global_lim = glim, legend_title = "AP x Age Coefficient")
  })
  save_multiplot(pairs, file.path(mp_dir, "AP_extended_coef.png"), ncols = 4, height = 9)

  glim_t <- collect_t_vals(ext_full_files)
  t_pairs <- lapply(ext_models, function(m) {
    df <- safe_read(ext_full_files[[m]])
    mp_tstat(df, title = ext_titles[m], global_lim = glim_t, legend_title = "AP x Age T-stat")
  })
  save_multiplot(t_pairs, file.path(mp_dir, "AP_extended_tstat.png"), ncols = 4, height = 9)

  cap_ext <- file.path(caption_dir, "AP_extended")
  dir.create(cap_ext, recursive = TRUE, showWarnings = FALSE)
  for (m in ext_models) {
    df_sig <- if (!is.null(ext_sig_files[[m]])) safe_read(ext_sig_files[[m]]) else NULL
    write_caption(df_sig, file.path(cap_ext, paste0(m, ".txt")),
                  paste("AP Extended —", ext_titles[m]))
  }
} else {
  message("  Missing files for extended multiplot — skipping")
}

# --- Captions for remaining AP models not in any multiplot ---
all_ap_models <- c("base", "lvl3_income", "lvl3_income_xage", "comorbs", "comorbs_ext",
                    "comorbs_int", "age_sex", "puberty_p", "puberty_p_sex",
                    "puberty_y", "puberty_y_sex")
all_ap_titles <- c(base = "Base Model", lvl3_income = "3-Level Income",
                    lvl3_income_xage = "3-Level Income x Age",
                    comorbs = "With Ext + Int", comorbs_ext = "With Externalizing",
                    comorbs_int = "With Internalizing", age_sex = "With Age x Sex",
                    puberty_p = "With Puberty", puberty_p_sex = "With Puberty x Sex",
                    puberty_y = "With Youth Puberty", puberty_y_sex = "With Youth Puberty x Sex")
covered <- c("base", "age_sex", "comorbs_int", "comorbs_ext", "comorbs",
             "lvl3_income", "puberty_p", "puberty_p_sex")
remaining <- setdiff(all_ap_models, covered)
if (length(remaining) > 0) {
  cap_other <- file.path(caption_dir, "AP_other")
  dir.create(cap_other, recursive = TRUE, showWarnings = FALSE)
  for (m in remaining) {
    sf <- fp(sig_root, "AP_nested", paste0("results_", m, ".csv"))
    df_sig <- if (!is.null(sf)) safe_read(sf) else NULL
    write_caption(df_sig, file.path(cap_other, paste0(m, ".txt")),
                  paste("AP —", all_ap_titles[m]))
  }
}

# ==============================================================================
# PART 3: AP SHN Comparison (4 rows × 2 columns: SHN vs no-SHN)
# ==============================================================================
message("\n========================================")
message("  PART 3: AP SHN vs No-SHN Comparison")
message("========================================")

ap_shn_full  <- lapply(ap_models, function(m) fp(full_root, "AP_nested", paste0("results_", m, ".csv")))
ap_noshn_full <- lapply(ap_models, function(m) fp(full_root, "AP_nested_no_SHN", paste0("results_", m, ".csv")))
ap_shn_sig   <- lapply(ap_models, function(m) fp(sig_root, "AP_nested", paste0("results_", m, ".csv")))
ap_noshn_sig  <- lapply(ap_models, function(m) fp(sig_root, "AP_nested_no_SHN", paste0("results_", m, ".csv")))
names(ap_shn_full) <- ap_models; names(ap_noshn_full) <- ap_models
names(ap_shn_sig) <- ap_models; names(ap_noshn_sig) <- ap_models

if (all(!sapply(ap_shn_full, is.null)) && all(!sapply(ap_noshn_full, is.null))) {
  # --- Coef comparison (4 rows × 2 cols) ---
  all_sig <- c(ap_noshn_sig, ap_shn_sig)
  glim_coef_cmp <- collect_coef_vals(all_sig)

  coef_pairs_cmp <- list()
  for (m in ap_models) {
    df_noshn <- if (!is.null(ap_noshn_sig[[m]])) safe_read(ap_noshn_sig[[m]]) else NULL
    df_shn   <- if (!is.null(ap_shn_sig[[m]]))   safe_read(ap_shn_sig[[m]])   else NULL
    coef_pairs_cmp[[length(coef_pairs_cmp) + 1]] <-
      mp_coef(df_noshn, title = paste(ap_titles[m], "— No SHN"),
              global_lim = glim_coef_cmp, legend_title = "AP x Age Coefficient")
    coef_pairs_cmp[[length(coef_pairs_cmp) + 1]] <-
      mp_coef(df_shn, title = paste(ap_titles[m], "— With SHN"),
              global_lim = glim_coef_cmp, legend_title = "AP x Age Coefficient")
  }
  save_multiplot(coef_pairs_cmp, file.path(mp_dir, "AP_SHN_comparison_coef.png"),
                 ncols = 4, width = 14, height = 10)

  # --- T-stat comparison (4 rows × 2 cols) ---
  all_full <- c(ap_noshn_full, ap_shn_full)
  glim_t_cmp <- collect_t_vals(all_full)

  tstat_pairs_cmp <- list()
  for (m in ap_models) {
    df_noshn <- safe_read(ap_noshn_full[[m]])
    df_shn   <- safe_read(ap_shn_full[[m]])
    tstat_pairs_cmp[[length(tstat_pairs_cmp) + 1]] <-
      mp_tstat(df_noshn, title = paste(ap_titles[m], "— No SHN"),
               global_lim = glim_t_cmp, legend_title = "AP x Age T-stat")
    tstat_pairs_cmp[[length(tstat_pairs_cmp) + 1]] <-
      mp_tstat(df_shn, title = paste(ap_titles[m], "— With SHN"),
               global_lim = glim_t_cmp, legend_title = "AP x Age T-stat")
  }
  save_multiplot(tstat_pairs_cmp, file.path(mp_dir, "AP_SHN_comparison_tstat.png"),
                 ncols = 4, width = 14, height = 10)

  # Captions for SHN comparison
  cap_shn <- file.path(caption_dir, "AP_SHN_comparison")
  dir.create(cap_shn, recursive = TRUE, showWarnings = FALSE)
  for (m in ap_models) {
    df_sig <- if (!is.null(ap_noshn_sig[[m]])) safe_read(ap_noshn_sig[[m]]) else NULL
    write_caption(df_sig, file.path(cap_shn, paste0("noSHN_", m, ".txt")),
                  paste("AP (no SHN) —", ap_titles[m]))
    df_sig_shn <- if (!is.null(ap_shn_sig[[m]])) safe_read(ap_shn_sig[[m]]) else NULL
    write_caption(df_sig_shn, file.path(cap_shn, paste0("SHN_", m, ".txt")),
                  paste("AP (SHN) —", ap_titles[m]))
  }
} else {
  message("  AP_nested or AP_nested_no_SHN not fully found — skipping comparison")
}

# ==============================================================================
# PART 4: PGS European Only
# ==============================================================================
message("\n========================================")
message("  PART 4: PGS European Only")
message("========================================")

pgs_eur_full <- fp(full_root, "PGS_nested", "results_european_only.csv")
pgs_eur_sig  <- fp(sig_root, "PGS_nested", "results_european_only.csv")

if (!is.null(pgs_eur_full)) {
  df_full <- safe_read(pgs_eur_full)
  df_sig  <- if (!is.null(pgs_eur_sig)) safe_read(pgs_eur_sig) else NULL

  # Coef map
  if (!is.null(df_sig) && nrow(df_sig) > 0) {
    pp <- mp_coef(df_sig, title = "ADHD PGS x Age — European Ancestry",
                  legend_title = "ADHD PGS x Age Coefficient")
    save_multiplot(list(pp), file.path(mp_dir, "PGS_european_coef.png"),
                   ncols = 2, width = 8, height = 4)
  } else {
    message("  No significant PGS results for coef plot")
  }

  # T-stat map
  pp_t <- mp_tstat(df_full, title = "ADHD PGS x Age — European Ancestry",
                   legend_title = "ADHD PGS x Age T-stat")
  save_multiplot(list(pp_t), file.path(mp_dir, "PGS_european_tstat.png"),
                 ncols = 2, width = 8, height = 4)

  cap_pgs <- file.path(caption_dir, "PGS")
  dir.create(cap_pgs, recursive = TRUE, showWarnings = FALSE)
  write_caption(df_sig, file.path(cap_pgs, "european_only.txt"),
                "ADHD PGS x Age — European Ancestry")
} else {
  message("  PGS European results not found — skipping")
}

# ==============================================================================
# PART 5: KSADS Strict vs Sensitivity (base + age_sex, full sample)
# ==============================================================================
message("\n========================================")
message("  PART 5: KSADS Strict vs Sensitivity")
message("========================================")

ksads_strict_dir <- "KSADS_stable_nested_SNH"
ksads_sens_dir   <- "KSADS_stable_nested_sensitivity_SNH"
ksads_mp_models  <- c("base", "age_sex")
ksads_mp_titles  <- c(base = "Base Model", age_sex = "With Age x Sex")

# Coef multiplot: 2 rows (base, age_sex) × 2 cols (strict, sensitivity)
ksads_sv_coef_files <- list()
ksads_sv_full_files <- list()
for (m in ksads_mp_models) {
  ksads_sv_coef_files[[paste0("strict_", m)]] <- fp(sig_root, ksads_strict_dir, paste0("results_", m, ".csv"))
  ksads_sv_coef_files[[paste0("sens_", m)]]   <- fp(sig_root, ksads_sens_dir, paste0("results_", m, ".csv"))
  ksads_sv_full_files[[paste0("strict_", m)]]  <- fp(full_root, ksads_strict_dir, paste0("results_", m, ".csv"))
  ksads_sv_full_files[[paste0("sens_", m)]]    <- fp(full_root, ksads_sens_dir, paste0("results_", m, ".csv"))
}

if (any(!sapply(ksads_sv_full_files, is.null))) {
  # Coef multiplot
  glim_ksads_coef <- collect_coef_vals(ksads_sv_coef_files)
  ksads_sv_pairs <- list()
  for (m in ksads_mp_models) {
    df_strict <- if (!is.null(ksads_sv_coef_files[[paste0("strict_", m)]])) safe_read(ksads_sv_coef_files[[paste0("strict_", m)]]) else NULL
    df_sens   <- if (!is.null(ksads_sv_coef_files[[paste0("sens_", m)]]))   safe_read(ksads_sv_coef_files[[paste0("sens_", m)]])   else NULL
    ksads_sv_pairs[[length(ksads_sv_pairs) + 1]] <-
      mp_coef(df_strict, title = paste(ksads_mp_titles[m], "— Strict"),
              global_lim = glim_ksads_coef, legend_title = "KSADS Dx x Age Coefficient")
    ksads_sv_pairs[[length(ksads_sv_pairs) + 1]] <-
      mp_coef(df_sens, title = paste(ksads_mp_titles[m], "— Sensitivity"),
              global_lim = glim_ksads_coef, legend_title = "KSADS Dx x Age Coefficient")
  }
  save_multiplot(ksads_sv_pairs, file.path(mp_dir, "KSADS_strict_vs_sens_coef.png"),
                 ncols = 4, height = 6.5)

  # T-stat multiplot
  glim_ksads_t <- collect_t_vals(ksads_sv_full_files)
  ksads_sv_t_pairs <- list()
  for (m in ksads_mp_models) {
    df_strict <- if (!is.null(ksads_sv_full_files[[paste0("strict_", m)]])) safe_read(ksads_sv_full_files[[paste0("strict_", m)]]) else NULL
    df_sens   <- if (!is.null(ksads_sv_full_files[[paste0("sens_", m)]]))   safe_read(ksads_sv_full_files[[paste0("sens_", m)]])   else NULL
    if (!is.null(df_strict))
      ksads_sv_t_pairs[[length(ksads_sv_t_pairs) + 1]] <-
        mp_tstat(df_strict, title = paste(ksads_mp_titles[m], "— Strict"),
                 global_lim = glim_ksads_t, legend_title = "KSADS Dx x Age T-stat")
    if (!is.null(df_sens))
      ksads_sv_t_pairs[[length(ksads_sv_t_pairs) + 1]] <-
        mp_tstat(df_sens, title = paste(ksads_mp_titles[m], "— Sensitivity"),
                 global_lim = glim_ksads_t, legend_title = "KSADS Dx x Age T-stat")
  }
  if (length(ksads_sv_t_pairs) > 0)
    save_multiplot(ksads_sv_t_pairs, file.path(mp_dir, "KSADS_strict_vs_sens_tstat.png"),
                   ncols = 4, height = 6.5)

  # Captions
  cap_ksads_sv <- file.path(caption_dir, "KSADS_strict_vs_sens")
  dir.create(cap_ksads_sv, recursive = TRUE, showWarnings = FALSE)
  for (key in names(ksads_sv_coef_files)) {
    df_sig <- if (!is.null(ksads_sv_coef_files[[key]])) safe_read(ksads_sv_coef_files[[key]]) else NULL
    write_caption(df_sig, file.path(cap_ksads_sv, paste0(key, ".txt")),
                  paste("KSADS Stable —", gsub("_", " ", key)))
  }
} else {
  message("  KSADS strict/sensitivity results not found — skipping")
}

# ==============================================================================
# PART 6: KSADS Across Samples — Strict (base: full, balanced, matched)
# ==============================================================================
message("\n========================================")
message("  PART 6: KSADS Strict Across Samples")
message("========================================")

ksads_sample_dirs <- c(
  full    = "KSADS_stable_nested_SNH",
  sexbal  = "KSADS_stable_nested_sexbal_SNH",
  matched = "KSADS_stable_nested_sexmatch_SNH"
)
ksads_sample_titles <- c(full = "Full Sample", sexbal = "Sex-Balanced", matched = "1:1 Sex-Matched")

# Base model across 3 samples — coef
base_sig_files <- lapply(ksads_sample_dirs, function(d) fp(sig_root, d, "results_base.csv"))
base_full_files <- lapply(ksads_sample_dirs, function(d) fp(full_root, d, "results_base.csv"))
names(base_sig_files) <- names(ksads_sample_dirs)
names(base_full_files) <- names(ksads_sample_dirs)

if (any(!sapply(base_full_files, is.null))) {
  glim_base_coef <- collect_coef_vals(base_sig_files)
  base_coef_pairs <- lapply(names(ksads_sample_dirs), function(s) {
    df <- if (!is.null(base_sig_files[[s]])) safe_read(base_sig_files[[s]]) else NULL
    mp_coef(df, title = paste("Base —", ksads_sample_titles[s]),
            global_lim = glim_base_coef, legend_title = "KSADS Dx x Age Coefficient")
  })
  save_multiplot(base_coef_pairs, file.path(mp_dir, "KSADS_strict_base_across_samples_coef.png"),
                 ncols = 6, width = 16, height = 4)

  glim_base_t <- collect_t_vals(base_full_files)
  base_t_pairs <- lapply(names(ksads_sample_dirs), function(s) {
    df <- if (!is.null(base_full_files[[s]])) safe_read(base_full_files[[s]]) else NULL
    if (is.null(df)) return(NULL)
    mp_tstat(df, title = paste("Base —", ksads_sample_titles[s]),
             global_lim = glim_base_t, legend_title = "KSADS Dx x Age T-stat")
  })
  base_t_pairs <- base_t_pairs[!sapply(base_t_pairs, is.null)]
  if (length(base_t_pairs) > 0)
    save_multiplot(base_t_pairs, file.path(mp_dir, "KSADS_strict_base_across_samples_tstat.png"),
                   ncols = 6, width = 16, height = 4)

  cap_ksads_strict <- file.path(caption_dir, "KSADS_strict_across_samples")
  dir.create(cap_ksads_strict, recursive = TRUE, showWarnings = FALSE)
  for (s in names(ksads_sample_dirs)) {
    df <- if (!is.null(base_sig_files[[s]])) safe_read(base_sig_files[[s]]) else NULL
    write_caption(df, file.path(cap_ksads_strict, paste0("base_", s, ".txt")),
                  paste("KSADS Strict Base —", ksads_sample_titles[s]))
  }
}

# Age_sex t-stat across 3 samples (strict)
agesex_full_files <- lapply(ksads_sample_dirs, function(d) fp(full_root, d, "results_age_sex.csv"))
names(agesex_full_files) <- names(ksads_sample_dirs)

if (any(!sapply(agesex_full_files, is.null))) {
  glim_as_t <- collect_t_vals(agesex_full_files)
  as_t_pairs <- lapply(names(ksads_sample_dirs), function(s) {
    df <- if (!is.null(agesex_full_files[[s]])) safe_read(agesex_full_files[[s]]) else NULL
    if (is.null(df)) return(NULL)
    mp_tstat(df, title = paste("Age x Sex —", ksads_sample_titles[s]),
             global_lim = glim_as_t, legend_title = "KSADS Dx x Age T-stat")
  })
  as_t_pairs <- as_t_pairs[!sapply(as_t_pairs, is.null)]
  if (length(as_t_pairs) > 0)
    save_multiplot(as_t_pairs, file.path(mp_dir, "KSADS_strict_agesex_across_samples_tstat.png"),
                   ncols = 6, width = 16, height = 4)
}

# ==============================================================================
# PART 6b: KSADS Sensitivity Across Samples (base: full, balanced, matched)
# ==============================================================================
message("\n========================================")
message("  PART 6b: KSADS Sensitivity Across Samples")
message("========================================")

ksads_sens_dirs <- c(
  full    = "KSADS_stable_nested_sensitivity_SNH",
  sexbal  = "KSADS_stable_nested_sensitivity_sexbal_SNH",
  matched = "KSADS_stable_nested_sensitivity_sexmatch_SNH"
)

sens_sig_files  <- lapply(ksads_sens_dirs, function(d) fp(sig_root, d, "results_base.csv"))
sens_full_files <- lapply(ksads_sens_dirs, function(d) fp(full_root, d, "results_base.csv"))
names(sens_sig_files) <- names(ksads_sens_dirs)
names(sens_full_files) <- names(ksads_sens_dirs)

if (any(!sapply(sens_full_files, is.null))) {
  glim_sens_coef <- collect_coef_vals(sens_sig_files)
  sens_coef_pairs <- lapply(names(ksads_sens_dirs), function(s) {
    df <- if (!is.null(sens_sig_files[[s]])) safe_read(sens_sig_files[[s]]) else NULL
    mp_coef(df, title = paste("Base —", ksads_sample_titles[s]),
            global_lim = glim_sens_coef, legend_title = "KSADS Dx x Age Coefficient")
  })
  save_multiplot(sens_coef_pairs, file.path(mp_dir, "KSADS_sens_base_across_samples_coef.png"),
                 ncols = 6, width = 16, height = 4)

  glim_sens_t <- collect_t_vals(sens_full_files)
  sens_t_pairs <- lapply(names(ksads_sens_dirs), function(s) {
    df <- if (!is.null(sens_full_files[[s]])) safe_read(sens_full_files[[s]]) else NULL
    if (is.null(df)) return(NULL)
    mp_tstat(df, title = paste("Base —", ksads_sample_titles[s]),
             global_lim = glim_sens_t, legend_title = "KSADS Dx x Age T-stat")
  })
  sens_t_pairs <- sens_t_pairs[!sapply(sens_t_pairs, is.null)]
  if (length(sens_t_pairs) > 0)
    save_multiplot(sens_t_pairs, file.path(mp_dir, "KSADS_sens_base_across_samples_tstat.png"),
                   ncols = 6, width = 16, height = 4)

  cap_ksads_sens <- file.path(caption_dir, "KSADS_sens_across_samples")
  dir.create(cap_ksads_sens, recursive = TRUE, showWarnings = FALSE)
  for (s in names(ksads_sens_dirs)) {
    df <- if (!is.null(sens_sig_files[[s]])) safe_read(sens_sig_files[[s]]) else NULL
    write_caption(df, file.path(cap_ksads_sens, paste0("base_", s, ".txt")),
                  paste("KSADS Sensitivity Base —", ksads_sample_titles[s]))
  }
} else {
  message("  Sensitivity result dirs not found — skipping")
}

# Age_sex t-stat across 3 samples (sensitivity)
sens_agesex_full <- lapply(ksads_sens_dirs, function(d) fp(full_root, d, "results_age_sex.csv"))
names(sens_agesex_full) <- names(ksads_sens_dirs)

if (any(!sapply(sens_agesex_full, is.null))) {
  glim_sens_as_t <- collect_t_vals(sens_agesex_full)
  sens_as_pairs <- lapply(names(ksads_sens_dirs), function(s) {
    df <- if (!is.null(sens_agesex_full[[s]])) safe_read(sens_agesex_full[[s]]) else NULL
    if (is.null(df)) return(NULL)
    mp_tstat(df, title = paste("Age x Sex —", ksads_sample_titles[s]),
             global_lim = glim_sens_as_t, legend_title = "KSADS Dx x Age T-stat")
  })
  sens_as_pairs <- sens_as_pairs[!sapply(sens_as_pairs, is.null)]
  if (length(sens_as_pairs) > 0)
    save_multiplot(sens_as_pairs, file.path(mp_dir, "KSADS_sens_agesex_across_samples_tstat.png"),
                   ncols = 6, width = 16, height = 4)
}

# ==============================================================================
# PART 7: Age-squared brain maps
# ==============================================================================
message("\n========================================")
message("  PART 7: Age-squared Brain Maps")
message("========================================")

age_sq_fig <- file.path(fig_dir, "age_squared_comparison")
dir.create(age_sq_fig, recursive = TRUE, showWarnings = FALSE)

age_sq_file <- file.path(full_root, "age_squared_comparison", "age_squared_comparison.csv")
df_agesq <- safe_read(age_sq_file)

if (!is.null(df_agesq)) {
  roi_info <- parse_target_roi(df_agesq$target) %>%
    left_join(df_agesq, by = "target") %>%
    left_join(roi_map, by = "region_abbr")
  plot_data <- atlas_geom %>% left_join(roi_info, by = c("region", "hemi"))

  # T-stat map
  t_lim <- max(abs(plot_data$age_sq_t), na.rm = TRUE)
  if (!is.finite(t_lim)) t_lim <- 3

  p_t_l <- ggplot(filter(plot_data, hemi == "left")) +
    geom_sf(aes(fill = age_sq_t), color = "black", linewidth = 0.2) +
    scale_fill_gradient2(low = "blue", mid = "white", high = "red", midpoint = 0,
                         limits = c(-t_lim, t_lim), na.value = "gray90", name = "Age² T-stat") +
    theme_void() + theme(legend.position = "none") + labs(title = "Age² T-statistic")
  p_t_r <- ggplot(filter(plot_data, hemi == "right")) +
    geom_sf(aes(fill = age_sq_t), color = "black", linewidth = 0.2) +
    scale_fill_gradient2(low = "blue", mid = "white", high = "red", midpoint = 0,
                         limits = c(-t_lim, t_lim), na.value = "gray90", name = "Age² T-stat") +
    theme_void() + theme(legend.position = "right")
  ggsave(file.path(age_sq_fig, "age_squared_tstat.png"),
         p_t_l + p_t_r + plot_layout(ncol = 2), width = 8, height = 3, dpi = 300)

  # Significance map
  plot_data <- plot_data %>%
    mutate(sig_label = case_when(age_sq_sig == 1 ~ "Significant",
                                  age_sq_sig == 0 ~ "Not significant", TRUE ~ NA_character_))
  sig_colors <- c("Significant" = "#D94A4A", "Not significant" = "#4A90D9")

  p_sig_l <- ggplot(filter(plot_data, hemi == "left")) +
    geom_sf(aes(fill = sig_label), color = "black", linewidth = 0.2) +
    scale_fill_manual(values = sig_colors, na.value = "gray90") +
    theme_void() + theme(legend.position = "none") + labs(title = "Age² Significant (FDR < 0.05)")
  p_sig_r <- ggplot(filter(plot_data, hemi == "right")) +
    geom_sf(aes(fill = sig_label), color = "black", linewidth = 0.2) +
    scale_fill_manual(values = sig_colors, na.value = "gray90") +
    theme_void() + theme(legend.position = "right")
  ggsave(file.path(age_sq_fig, "age_squared_significance.png"),
         p_sig_l + p_sig_r + plot_layout(ncol = 2), width = 8, height = 3, dpi = 300)

  # AIC comparison
  plot_data <- plot_data %>%
    mutate(aic_label = case_when(quad_improves_AIC == 1 ~ "Quadratic better",
                                  quad_improves_AIC == 0 ~ "Linear better", TRUE ~ NA_character_))
  aic_colors <- c("Quadratic better" = "#D94A4A", "Linear better" = "#4A90D9")

  p_aic_l <- ggplot(filter(plot_data, hemi == "left")) +
    geom_sf(aes(fill = aic_label), color = "black", linewidth = 0.2) +
    scale_fill_manual(values = aic_colors, na.value = "gray90") +
    theme_void() + theme(legend.position = "none") + labs(title = "AIC: Quadratic vs Linear")
  p_aic_r <- ggplot(filter(plot_data, hemi == "right")) +
    geom_sf(aes(fill = aic_label), color = "black", linewidth = 0.2) +
    scale_fill_manual(values = aic_colors, na.value = "gray90") +
    theme_void() + theme(legend.position = "right")
  ggsave(file.path(age_sq_fig, "age_squared_aic.png"),
         p_aic_l + p_aic_r + plot_layout(ncol = 2), width = 8, height = 3, dpi = 300)

  message("  Age² plots saved to: ", age_sq_fig)
} else {
  message("  Age² results not found — skipping")
}

# ==============================================================================
# PART 7b: F-statistic Brain Maps for Age² Model Improvements
# ==============================================================================
message("\n========================================")
message("  PART 7b: F-stat Brain Maps (Age² Block Tests)")
message("========================================")

# Each analysis tests whether adding quadratic terms improves the model.
# F_approx = LRT chi-sq / df. block_sig = FDR-corrected LRT p < 0.05.
fstat_analyses <- list(
  list(file = "preliminary_age_squared.csv",
       label = "Age + Covariates\n\u2192 + Age\u00b2",
       short = "prelim_age_squared"),
  list(file = "analysis1_sex_x_age.csv",
       label = "Age + Age\u00b2 + Covariates\n\u2192 + Age\u00d7Sex + Age\u00b2\u00d7Sex",
       short = "a1_sex_x_age"),
  list(file = "analysis2_ap_x_age.csv",
       label = "Age + Age\u00b2 + Covariates\n\u2192 + AP\u00d7Age + AP\u00d7Age\u00b2",
       short = "a2_ap_x_age"),
  list(file = "analysis3_ap_x_age_after_sex.csv",
       label = "Age + Age\u00b2 + Sex Interactions\n\u2192 + AP\u00d7Age + AP\u00d7Age\u00b2",
       short = "a3_ap_x_age_after_sex")
)

fstat_fig <- file.path(fig_dir, "age_squared_comparison")
dir.create(fstat_fig, recursive = TRUE, showWarnings = FALSE)

# Collect global F limit across all analyses for consistent scale
all_f_vals <- c()
for (a in fstat_analyses) {
  df <- safe_read(file.path(full_root, "age_squared_comparison", a$file))
  if (!is.null(df) && "F_approx" %in% names(df)) all_f_vals <- c(all_f_vals, df$F_approx)
}
global_f_lim <- if (length(all_f_vals) > 0) max(all_f_vals, na.rm = TRUE) else 10
if (!is.finite(global_f_lim)) global_f_lim <- 10

for (a in fstat_analyses) {
  df <- safe_read(file.path(full_root, "age_squared_comparison", a$file))
  if (is.null(df) || !"F_approx" %in% names(df)) {
    message("  Skipping ", a$short, " — file not found or no F_approx column")
    next
  }

  message("  ", a$label)

  roi_info <- parse_target_roi(df$target) %>%
    left_join(df[, c("target", "F_approx", "block_sig")], by = "target") %>%
    left_join(roi_map, by = "region_abbr")

  n_sig <- sum(df$block_sig == 1, na.rm = TRUE)

  # --- Unthresholded F map (all ROIs) ---
  rpd_all <- atlas_geom %>% left_join(roi_info, by = c("region", "hemi"))

  make_f_panel <- function(rpd, hemi_val, fill_col, title = NULL, show_legend = FALSE) {
    ggplot(filter(rpd, hemi == hemi_val)) +
      geom_sf(aes(fill = .data[[fill_col]]), color = "black", linewidth = 0.2) +
      scale_fill_gradient(low = "white", high = "#D94A4A",
                          limits = c(0, global_f_lim), na.value = "gray90",
                          name = "F-approx") +
      theme_void() +
      theme(legend.position = if (show_legend) "none" else "none",
            plot.title = element_text(size = 10, face = "bold", hjust = 0.5,
                                      margin = margin(b = 8, t = 2)),
            plot.margin = unit(c(0.5, 0.5, 0.5, 0.5), "mm")) +
      labs(title = if (!is.null(title)) title else NULL)
  }

  p_unthresh_l <- make_f_panel(rpd_all, "left", "F_approx",
                                title = paste0(a$label, " — All ROIs"))
  p_unthresh_r <- make_f_panel(rpd_all, "right", "F_approx")

  # --- Thresholded F map (only sig ROIs, gray for non-sig) ---
  roi_info_sig <- roi_info %>%
    mutate(F_thresh = ifelse(block_sig == 1, F_approx, NA_real_))
  rpd_sig <- atlas_geom %>% left_join(roi_info_sig, by = c("region", "hemi"))

  p_thresh_l <- ggplot(filter(rpd_sig, hemi == "left")) +
    geom_sf(aes(fill = F_thresh), color = "black", linewidth = 0.2) +
    scale_fill_gradient(low = "white", high = "#D94A4A",
                        limits = c(0, global_f_lim), na.value = "gray90",
                        name = "F-approx") +
    theme_void() +
    theme(legend.position = "none",
          plot.title = element_text(size = 10, face = "bold", hjust = 0.5,
                                    margin = margin(b = 8, t = 2)),
          plot.margin = unit(c(0.5, 0.5, 0.5, 0.5), "mm")) +
    labs(title = paste0("Thresholded (", n_sig, " sig FDR < 0.05)"))

  p_thresh_r <- ggplot(filter(rpd_sig, hemi == "right")) +
    geom_sf(aes(fill = F_thresh), color = "black", linewidth = 0.2) +
    scale_fill_gradient(low = "white", high = "#D94A4A",
                        limits = c(0, global_f_lim), na.value = "gray90",
                        name = "F-approx") +
    theme_void() +
    theme(legend.position = "none",
          plot.margin = unit(c(0.5, 0.5, 0.5, 0.5), "mm"))

  # Combine: row 1 = unthresholded, row 2 = thresholded
  combined_f <- (p_unthresh_l | p_unthresh_r) / (p_thresh_l | p_thresh_r) +
    plot_layout(guides = "collect") &
    theme(legend.position = "bottom",
          legend.title = element_text(face = "bold", size = 11),
          legend.text = element_text(size = 10),
          legend.key.height = unit(0.4, "cm"),
          legend.key.width = unit(1.2, "cm"))

  ggsave(file.path(fstat_fig, paste0("fstat_", a$short, ".png")),
         combined_f, width = 8, height = 6, dpi = 300)
  message("    Saved: fstat_", a$short, ".png (", n_sig, " sig ROIs)")
}

# Combined 4-analysis multiplot — THRESHOLDED (only sig ROIs colored, rest gray)
message("  Building combined F-stat multiplot (thresholded, all 4 analyses)")
all_f_pairs <- list()

# Compute global F limit from SIGNIFICANT ROIs only (compressed scale)
sig_f_vals <- c()
for (a in fstat_analyses) {
  df <- safe_read(file.path(full_root, "age_squared_comparison", a$file))
  if (!is.null(df) && "F_approx" %in% names(df) && "block_sig" %in% names(df)) {
    sig_f_vals <- c(sig_f_vals, df$F_approx[df$block_sig == 1])
  }
}
global_f_lim_sig <- if (length(sig_f_vals) > 0) max(sig_f_vals, na.rm = TRUE) else 10
if (!is.finite(global_f_lim_sig)) global_f_lim_sig <- 10

for (a in fstat_analyses) {
  df <- safe_read(file.path(full_root, "age_squared_comparison", a$file))
  if (is.null(df) || !"F_approx" %in% names(df)) next

  roi_info <- parse_target_roi(df$target) %>%
    left_join(df[, c("target", "F_approx", "block_sig")], by = "target") %>%
    left_join(roi_map, by = "region_abbr") %>%
    mutate(F_thresh = ifelse(block_sig == 1, F_approx, NA_real_))
  n_sig <- sum(df$block_sig == 1, na.rm = TRUE)
  rpd <- atlas_geom %>% left_join(roi_info, by = c("region", "hemi"))

  make_p <- function(hemi_val, show_title = FALSE) {
    ggplot(filter(rpd, hemi == hemi_val)) +
      geom_sf(aes(fill = F_thresh), color = "black", linewidth = 0.2) +
      scale_fill_gradient(low = "#FDDBC7", high = "#B2182B",
                          limits = c(0, global_f_lim_sig), na.value = "gray90",
                          name = "F-approx\n(FDR sig only)") +
      theme_void() +
      theme(legend.position = "none",
            plot.title = element_text(size = 8, face = "bold", hjust = 0.5,
                                      margin = margin(b = 6, t = 2)),
            plot.margin = unit(c(0.5, 0.5, 0.5, 0.5), "mm")) +
      labs(title = if (show_title) paste0(a$label, "\n(", n_sig, "/68 sig)") else NULL)
  }
  all_f_pairs[[length(all_f_pairs) + 1]] <- list(left = make_p("left", TRUE),
                                                   right = make_p("right", FALSE))
}

if (length(all_f_pairs) == 4) {
  combined_all_f <- (
    all_f_pairs[[1]]$left | all_f_pairs[[1]]$right |
      all_f_pairs[[2]]$left | all_f_pairs[[2]]$right
  ) / (
    all_f_pairs[[3]]$left | all_f_pairs[[3]]$right |
      all_f_pairs[[4]]$left | all_f_pairs[[4]]$right
  ) +
    plot_layout(guides = "collect") &
    theme(legend.position = "bottom",
          legend.title = element_text(face = "bold", size = 10),
          legend.text = element_text(size = 9),
          legend.key.height = unit(0.4, "cm"),
          legend.key.width = unit(1.2, "cm"))

  ggsave(file.path(mp_dir, "fstat_all_analyses_combined.png"),
         combined_all_f, width = 14, height = 7.5, dpi = 300)
  message("  Saved combined multiplot to brain_multiplots/")
}

# ==============================================================================
# PART 8: SHN Distribution + Association Plots
# ==============================================================================
message("\n========================================")
message("  PART 8: SHN Distribution Plots")
message("========================================")

shn_fig <- file.path(fig_dir, "SHN_quality")
dir.create(shn_fig, recursive = TRUE, showWarnings = FALSE)

dat_qc_shn <- read.csv(file.path(processed_dir, "dat_qc.csv"), header = TRUE)

if ("shn" %in% names(dat_qc_shn) && sum(!is.na(dat_qc_shn$shn)) > 0) {
  dat_shn <- dat_qc_shn %>% filter(!is.na(shn))
  message("  Scans with SHN data: ", nrow(dat_shn))

  # Distribution before/after threshold
  dat_shn$sample <- "All Scans"
  dat_shn_pass <- dat_shn %>% filter(shn < 63) %>% mutate(sample = "After SHN < 63 Threshold")
  plot_both <- bind_rows(dat_shn, dat_shn_pass) %>%
    mutate(sample = factor(sample, levels = c("All Scans", "After SHN < 63 Threshold")))

  p_dist <- ggplot(plot_both, aes(x = shn)) +
    geom_histogram(binwidth = 2, fill = "#4A90D9", color = "white", linewidth = 0.2) +
    geom_vline(xintercept = 63, linetype = "dashed", color = "#D94A4A", linewidth = 0.8) +
    facet_wrap(~ sample, scales = "free_y") +
    labs(title = "Distribution of Surface Hole Numbers",
         subtitle = "Dashed line at SHN = 63 (QC threshold)",
         x = "Surface Hole Number", y = "Count") +
    theme_minimal(base_size = 13)
  ggsave(file.path(shn_fig, "shn_distribution.png"), p_dist, width = 10, height = 5, dpi = 200)

  # By session
  p_sess <- ggplot(dat_shn, aes(x = shn)) +
    geom_histogram(binwidth = 2, fill = "#4A90D9", color = "white", linewidth = 0.2) +
    geom_vline(xintercept = 63, linetype = "dashed", color = "#D94A4A", linewidth = 0.6) +
    facet_wrap(~ session_id) +
    labs(title = "SHN Distribution by Timepoint", x = "Surface Hole Number", y = "Count") +
    theme_minimal(base_size = 12)
  ggsave(file.path(shn_fig, "shn_by_session.png"), p_sess, width = 10, height = 6, dpi = 200)

  # CBCL AP scatter
  dat_ap_shn <- dat_shn %>% filter(!is.na(mh_p_cbcl__synd__attn_sum))
  p_scatter <- ggplot(dat_ap_shn, aes(x = shn, y = mh_p_cbcl__synd__attn_sum)) +
    geom_point(alpha = 0.08, size = 0.6, color = "#333333") +
    geom_smooth(method = "lm", color = "#D94A4A", fill = "#D94A4A", alpha = 0.2, linewidth = 1) +
    geom_vline(xintercept = 63, linetype = "dashed", color = "#F5A623", linewidth = 0.6) +
    labs(title = "Surface Hole Number vs CBCL Attention Problems",
         x = "Surface Hole Number", y = "CBCL AP (sum)") +
    theme_minimal(base_size = 13)
  ggsave(file.path(shn_fig, "shn_vs_cbcl_ap.png"), p_scatter, width = 8, height = 6, dpi = 200)

  # By KSADS dx
  dat_qc_shn$mh_p_ksads__adhd__pres_dx <- factor(dat_qc_shn$mh_p_ksads__adhd__pres_dx)
  dat_ksads_shn <- dat_qc_shn %>%
    filter(!is.na(shn), !is.na(mh_p_ksads__adhd__pres_dx)) %>%
    mutate(dx_label = ifelse(mh_p_ksads__adhd__pres_dx == 1, "ADHD Diagnosis", "No Diagnosis"))

  p_dx <- ggplot(dat_ksads_shn, aes(x = dx_label, y = shn, fill = dx_label)) +
    geom_violin(alpha = 0.6, color = NA) +
    geom_boxplot(width = 0.15, outlier.size = 0.5, alpha = 0.8) +
    scale_fill_manual(values = c("No Diagnosis" = "#4A90D9", "ADHD Diagnosis" = "#D94A4A")) +
    labs(title = "SHN by Current KSADS ADHD Diagnosis", x = NULL, y = "Surface Hole Number") +
    theme_minimal(base_size = 13) + theme(legend.position = "none")
  ggsave(file.path(shn_fig, "shn_by_ksads_dx.png"), p_dx, width = 5.5, height = 5, dpi = 200)

  # By stable KSADS (using pre-computed column)
  if ("ksads_stable_strict" %in% names(dat_qc_shn)) {
    dat_stable <- dat_qc_shn %>%
      filter(!is.na(shn), ksads_stable_strict %in% c("Always", "Never")) %>%
      mutate(stable_label = ifelse(ksads_stable_strict == "Always", "Always Diagnosed", "Never Diagnosed"))
    p_stable <- ggplot(dat_stable, aes(x = stable_label, y = shn, fill = stable_label)) +
      geom_violin(alpha = 0.6, color = NA) +
      geom_boxplot(width = 0.15, outlier.size = 0.5, alpha = 0.8) +
      scale_fill_manual(values = c("Never Diagnosed" = "#4A90D9", "Always Diagnosed" = "#D94A4A")) +
      labs(title = "SHN by Stable KSADS ADHD Diagnosis", x = NULL, y = "Surface Hole Number") +
      theme_minimal(base_size = 13) + theme(legend.position = "none")
    ggsave(file.path(shn_fig, "shn_by_ksads_stable.png"), p_stable, width = 5.5, height = 5, dpi = 200)
  }

  message("  SHN plots saved to: ", shn_fig)
} else {
  message("  SHN column not found — skipping")
}

message("\n=== ALL PLOTTING COMPLETE ===")
message("  Individual plots: ", indiv_dir)
message("  Multiplots:       ", mp_dir)
message("  Captions:         ", caption_dir)


################################################################################ 
##  SECTION: INTERACTION PLOTS
################################################################################ 

================================================================================ 
## FILE 22: scripts/run_plots/run_interaction_plots.r
================================================================================ 

## 668 lines

# scripts/run_interaction_plots.r
# All predict()-based interaction and trajectory plots.
# Consolidates: run_age_squared_plots_2.r, run_ksads_stable_interaction_plots.r,
#   and the interaction plot section previously in run_age_squared_models.r.
#
# OUTPUT (all PDFs to results/figures/interaction_plots/):
#   AP × Age:
#     ap_x_age_base_linear.pdf          — base linear model, ROIs sig in any AP model
#     ap_x_age_agesex_linear.pdf        — linear + age×sex model, same ROIs
#     ap_x_age_nonlinear.pdf            — nonlinear (AP×age + AP×age²), ROIs sig in any model
#   Age × Sex:
#     age_x_sex_linear.pdf              — all 68 ROIs
#     age_x_sex_nonlinear.pdf           — all 68 ROIs
#   Age Trajectory:
#     age_trajectory_linear.pdf         — all 68 ROIs
#     age_trajectory_nonlinear.pdf      — all 68 ROIs
#     age_trajectory_linear_vs_nonlinear.pdf — confirmed age² ROIs only
#   KSADS (sensitivity, per sample):
#     ksads_sens_<sample>_base_linear.pdf
#     ksads_sens_<sample>_agesex_linear.pdf
#     ksads_sens_<sample>_nonlinear.pdf
#
# Run AFTER: run_AP_models.r, run_age_squared_models.r, run_KSADS_stable_models.r
source("scripts/load_data/setup.r")
library(ggplot2)
library(gridExtra)

# ==============================================================================
# Load data
# ==============================================================================
prep <- prepare_data(processed_dir = processed_dir)
dat <- prep$dat_scaled
dat$age_sq <- dat$ab_g_dyn__visit_age^2
targets <- prep$targets

cat(sprintf("\nData: %d rows, %d targets\n", nrow(dat), length(targets)))

# ==============================================================================
# Constants and aliases
# ==============================================================================
AGE <- "ab_g_dyn__visit_age"
SEX <- "C(ab_g_stc__cohort_sex)"
INC <- "C(ab_g_dyn__cohort_income__hhold__6lvl)"
ICV <- "mr_y_smri__vol__aseg__icv_sum"
SHN <- "shn"
AP  <- "mh_p_cbcl__synd__attn_sum"
RE  <- "(1 | ab_g_dyn__design_mr__serial / ab_g_stc__design_id__fam__gen / participant_id)"
COV <- paste(SEX, INC, ICV, SHN, sep = " + ")

age_seq    <- seq(min(dat[[AGE]], na.rm = TRUE), max(dat[[AGE]], na.rm = TRUE), length.out = 50)
ap_levels  <- c(-1, 0, 1)
ap_labels  <- c("-1 SD", "Mean", "+1 SD")
ap_colors  <- c("-1 SD" = "#4A90D9", "Mean" = "#333333", "+1 SD" = "#D94A4A")
sex_colors <- c("Male" = "#4A90D9", "Female" = "#E07BAA")
dx_colors  <- c("Never Dx" = "#4A90D9", "Always Dx" = "#D94A4A")

set.seed(42)
N_SAMPLE   <- 500L
n_per_page <- 8

out_dir <- file.path(fig_dir, "interaction_plots")
dir.create(out_dir, recursive = TRUE, showWarnings = FALSE)

# ==============================================================================
# Shared helpers
# ==============================================================================
parse_roi <- function(target) {
  m <- stringr::str_match(target, ".*__([a-z0-9]+)__([lr]h)_.*")
  if (is.na(m[1, 2])) return(target)
  paste0(toupper(m[, 3]), " ", m[, 2])
}

safe_sample <- function(df, n) {
  nr <- nrow(df)
  if (nr <= n) return(df)
  df[sample.int(nr, n), ]
}

safe_read <- function(path) {
  if (file.exists(path)) read.csv(path) else NULL
}

write_pdf <- function(plot_list, pdf_path, header) {
  plot_list <- lapply(plot_list, function(p) {
    if (inherits(p, "ggplot")) ggplotGrob(p) else if (inherits(p, "grob")) p else grid::nullGrob()
  })
  if (length(plot_list) == 0) { cat("    No plots\n"); return() }
  pdf(pdf_path, width = 11, height = 14)
  n_pages <- ceiling(length(plot_list) / n_per_page)
  for (pg in seq_len(n_pages)) {
    idx <- ((pg - 1) * n_per_page + 1):min(pg * n_per_page, length(plot_list))
    page <- plot_list[idx]
    while (length(page) < n_per_page) page[[length(page) + 1]] <- grid::nullGrob()
    grid.arrange(grobs = page, ncol = 2, nrow = 4,
                 top = grid::textGrob(paste0(header, " (p", pg, "/", n_pages, ")"),
                                      gp = grid::gpar(fontsize = 10, fontface = "bold")))
  }
  dev.off()
  cat("    Saved:", pdf_path, "\n")
}

plot_theme <- theme_minimal(base_size = 9) +
  theme(legend.position = "bottom",
        plot.title = element_text(size = 7, face = "bold"),
        plot.subtitle = element_text(size = 5.5, color = "grey40"))

# --- Newdata builders ---
make_nd_ap <- function(age_seq, ap_levels, ap_labels, dat, include_age_sq = FALSE) {
  nd <- do.call(rbind, lapply(seq_along(ap_levels), function(i) {
    d <- data.frame(
      ab_g_dyn__visit_age = age_seq,
      ab_g_stc__cohort_sex = factor(levels(dat$ab_g_stc__cohort_sex)[1],
                                    levels = levels(dat$ab_g_stc__cohort_sex)),
      ab_g_dyn__cohort_income__hhold__6lvl = factor(
        levels(dat$ab_g_dyn__cohort_income__hhold__6lvl)[1],
        levels = levels(dat$ab_g_dyn__cohort_income__hhold__6lvl)),
      mr_y_smri__vol__aseg__icv_sum = 0, shn = 0,
      mh_p_cbcl__synd__attn_sum = ap_levels[i])
    if (include_age_sq) d$age_sq <- age_seq^2
    d
  }))
  nd$AP <- factor(rep(ap_labels, each = length(age_seq)), levels = ap_labels)
  nd
}

make_nd_sex <- function(age_seq, dat, include_age_sq = FALSE) {
  nd_m <- data.frame(
    ab_g_dyn__visit_age = age_seq,
    ab_g_stc__cohort_sex = factor("1", levels = levels(dat$ab_g_stc__cohort_sex)),
    ab_g_dyn__cohort_income__hhold__6lvl = factor(
      levels(dat$ab_g_dyn__cohort_income__hhold__6lvl)[1],
      levels = levels(dat$ab_g_dyn__cohort_income__hhold__6lvl)),
    mr_y_smri__vol__aseg__icv_sum = 0, shn = 0, mh_p_cbcl__synd__attn_sum = 0)
  if (include_age_sq) nd_m$age_sq <- age_seq^2
  nd_f <- nd_m
  nd_f$ab_g_stc__cohort_sex <- factor("2", levels = levels(dat$ab_g_stc__cohort_sex))
  nd <- rbind(nd_m, nd_f)
  nd$Sex <- rep(c("Male", "Female"), each = length(age_seq))
  nd
}

make_nd_age <- function(age_seq, dat, include_age_sq = FALSE) {
  d <- data.frame(
    ab_g_dyn__visit_age = age_seq,
    ab_g_stc__cohort_sex = factor(levels(dat$ab_g_stc__cohort_sex)[1],
                                  levels = levels(dat$ab_g_stc__cohort_sex)),
    ab_g_dyn__cohort_income__hhold__6lvl = factor(
      levels(dat$ab_g_dyn__cohort_income__hhold__6lvl)[1],
      levels = levels(dat$ab_g_dyn__cohort_income__hhold__6lvl)),
    mr_y_smri__vol__aseg__icv_sum = 0, shn = 0)
  if (include_age_sq) d$age_sq <- age_seq^2
  d
}

make_nd_dx <- function(age_seq, dat, include_age_sq = FALSE) {
  base <- data.frame(
    ab_g_dyn__visit_age = age_seq,
    ab_g_stc__cohort_sex = factor(levels(dat$ab_g_stc__cohort_sex)[1],
                                  levels = levels(dat$ab_g_stc__cohort_sex)),
    ab_g_dyn__cohort_income__hhold__6lvl = factor(
      levels(dat$ab_g_dyn__cohort_income__hhold__6lvl)[1],
      levels = levels(dat$ab_g_dyn__cohort_income__hhold__6lvl)),
    mr_y_smri__vol__aseg__icv_sum = 0, shn = 0)
  if (include_age_sq) base$age_sq <- age_seq^2
  nd0 <- base; nd0$ksads_dx_always_never <- factor("0", levels = c("0", "1"))
  nd1 <- base; nd1$ksads_dx_always_never <- factor("1", levels = c("0", "1"))
  nd <- rbind(nd0, nd1)
  nd$Group <- rep(c("Never Dx", "Always Dx"), each = length(age_seq))
  nd
}

# --- Extract stat from a result row ---
get_stat <- function(df, target, col_pattern) {
  if (is.null(df) || !target %in% df$target) return(NA)
  row <- df[df$target == target, ]
  col <- names(row)[grepl(col_pattern, names(row))]
  if (length(col) == 0) return(NA)
  as.numeric(row[[col[1]]])
}

# ==============================================================================
# Load AP model results — determine which ROIs are sig in any of the 11 models
# ==============================================================================
cat("\n========================================")
cat("\n  Loading AP Model Results")
cat("\n========================================\n")

ap_model_names <- c("base", "lvl3_income", "lvl3_income_xage", "comorbs", "comorbs_ext",
                     "comorbs_int", "age_sex", "puberty_p", "puberty_p_sex",
                     "puberty_y", "puberty_y_sex")

sig_root <- file.path(tables_dir, "significant_results", "AP_nested")
full_root <- file.path(tables_dir, "full_results", "AP_nested")

# Track which models each ROI is significant in
roi_sig_models <- list()
for (m in ap_model_names) {
  df_sig <- safe_read(file.path(sig_root, paste0("results_", m, ".csv")))
  if (!is.null(df_sig) && nrow(df_sig) > 0) {
    for (t in df_sig$target) {
      if (is.null(roi_sig_models[[t]])) roi_sig_models[[t]] <- c()
      roi_sig_models[[t]] <- c(roi_sig_models[[t]], m)
    }
  }
}

ap_sig_targets <- names(roi_sig_models)
cat(sprintf("  ROIs significant in at least one AP model: %d / %d\n",
            length(ap_sig_targets), length(targets)))

# Load full results for base and age_sex (for extracting coefs per ROI)
df_base_full <- safe_read(file.path(full_root, "results_base.csv"))
df_agesex_full <- safe_read(file.path(full_root, "results_age_sex.csv"))

# ==============================================================================
# Load age-squared results
# ==============================================================================
agesq_dir <- file.path(tables_dir, "full_results", "age_squared_comparison")
prelim   <- safe_read(file.path(agesq_dir, "preliminary_age_squared.csv"))
a1_res   <- safe_read(file.path(agesq_dir, "analysis1_sex_x_age.csv"))
a2_res   <- safe_read(file.path(agesq_dir, "analysis2_ap_x_age.csv"))

confirmed_age_sq <- if (!is.null(prelim)) prelim$target[prelim$confirmed == 1] else character(0)
cat(sprintf("  Confirmed age² ROIs: %d\n", length(confirmed_age_sq)))

# ROIs sig in AP×age in any linear or nonlinear model
nl_sig_targets <- ap_sig_targets
if (!is.null(a2_res)) {
  nl_from_a2 <- a2_res$target[a2_res$confirmed == 1]
  nl_sig_targets <- unique(c(nl_sig_targets, nl_from_a2))
}
cat(sprintf("  ROIs for nonlinear AP plots: %d\n", length(nl_sig_targets)))

# ==============================================================================
# Formulas
# ==============================================================================

# AP × Age
f_ap_base     <- paste0("{target} ~ ", AGE, " + ", COV, " + ", AP, " + ", AP, ":", AGE, " + ", RE)
f_ap_agesex   <- paste0("{target} ~ ", AGE, " + ", COV, " + ", AGE, ":", SEX, " + ", AP,
                         " + ", AP, ":", AGE, " + ", RE)
f_ap_nonlin   <- paste0("{target} ~ ", AGE, " + age_sq + ", COV, " + ", AP,
                         " + ", AP, ":", AGE, " + ", AP, ":age_sq + ", RE)

# Age × Sex
f_sex_lin  <- paste0("{target} ~ ", AGE, " + ", COV, " + ", AGE, ":", SEX, " + ", RE)
f_sex_nl   <- paste0("{target} ~ ", AGE, " + age_sq + ", COV, " + ", AGE, ":", SEX,
                     " + age_sq:", SEX, " + ", RE)

# Age only
f_age_lin  <- paste0("{target} ~ ", AGE, " + ", COV, " + ", RE)
f_age_nl   <- paste0("{target} ~ ", AGE, " + age_sq + ", COV, " + ", RE)


# ############################################################################
# SECTION 1: AP × Age Interaction Plots
# ############################################################################
cat("\n========================================")
cat("\n  SECTION 1: AP × Age Interaction Plots")
cat("\n========================================\n")

if (length(ap_sig_targets) > 0) {
  for (variant in c("base", "agesex")) {
    f_tmpl <- if (variant == "base") f_ap_base else f_ap_agesex
    df_full <- if (variant == "base") df_base_full else df_agesex_full
    label  <- if (variant == "base") "Base Linear" else "Linear + Age×Sex"

    cat(sprintf("\n  %s: %d ROIs\n", label, length(ap_sig_targets)))
    plots <- list()

    for (target in ap_sig_targets) {
      roi_label <- parse_roi(target)
      sig_in <- paste(roi_sig_models[[target]], collapse = ", ")

      # Get coef and p from this model's full results
      coef_val <- get_stat(df_full, target, "_coef$")
      p_val    <- get_stat(df_full, target, "_fdr_p$")
      stat_line <- sprintf("b=%.4f, p=%.4f", coef_val, p_val)

      p <- tryCatch(withCallingHandlers({
        f <- gsub("\\{target\\}", target, f_tmpl)
        mod <- lmer(as.formula(f), data = dat, REML = FALSE)
        nd <- make_nd_ap(age_seq, ap_levels, ap_labels, dat)
        nd$pred <- predict(mod, newdata = nd, re.form = NA)
        d_pts <- safe_sample(dat[!is.na(dat[[target]]), ], N_SAMPLE)

        ggplot() +
          geom_point(data = d_pts, aes(x = .data[[AGE]], y = .data[[target]]),
                     alpha = 0.1, size = 0.4, color = "grey50") +
          geom_line(data = nd, aes(x = ab_g_dyn__visit_age, y = pred, color = AP),
                    linewidth = 0.9) +
          scale_color_manual(values = ap_colors) +
          labs(title = paste0(roi_label, "  (", stat_line, ")"),
               subtitle = paste0("Sig in: ", sig_in),
               x = "Age (z)", y = "CT (z)", color = "AP") + plot_theme
      }, warning = function(w) invokeRestart("muffleWarning")),
      error = function(e) { message("    Fail: ", target); grid::nullGrob() })
      plots[[length(plots) + 1]] <- p
    }

    write_pdf(plots, file.path(out_dir, paste0("ap_x_age_", variant, "_linear.pdf")),
              paste0("AP × Age — ", label, " (", length(ap_sig_targets), " sig ROIs)"))
  }
} else {
  cat("  No significant AP ROIs — skipping.\n")
}

# --- Nonlinear AP × Age ---
if (length(nl_sig_targets) > 0) {
  cat(sprintf("\n  Nonlinear AP × Age: %d ROIs\n", length(nl_sig_targets)))
  plots_nl <- list()

  for (target in nl_sig_targets) {
    roi_label <- parse_roi(target)
    sig_in_linear <- if (target %in% names(roi_sig_models)) paste(roi_sig_models[[target]], collapse = ", ") else "none"

    # Get F stat for AP×age block from analysis 2
    f_val <- get_stat(a2_res, target, "^F_approx$")
    f_sig <- get_stat(a2_res, target, "^F_sig$")
    f_line <- if (!is.na(f_val)) sprintf("F=%.1f%s", f_val, ifelse(!is.na(f_sig) && f_sig == 1, "*", "")) else ""

    p <- tryCatch(withCallingHandlers({
      f <- gsub("\\{target\\}", target, f_ap_nonlin)
      mod <- lmer(as.formula(f), data = dat, REML = FALSE)
      nd <- make_nd_ap(age_seq, ap_levels, ap_labels, dat, include_age_sq = TRUE)
      nd$pred <- predict(mod, newdata = nd, re.form = NA)
      d_pts <- safe_sample(dat[!is.na(dat[[target]]), ], N_SAMPLE)

      # Extract AP×age and AP×age² coefs from model
      s <- summary(mod)
      coefs <- coef(s)
      ap_age_row <- coefs[grepl("attn_sum.*visit_age|visit_age.*attn_sum", rownames(coefs)) &
                           !grepl("age_sq", rownames(coefs)), , drop = FALSE]
      ap_agesq_row <- coefs[grepl("attn_sum.*age_sq|age_sq.*attn_sum", rownames(coefs)), , drop = FALSE]

      sub_parts <- c()
      if (nrow(ap_age_row) > 0) sub_parts <- c(sub_parts,
        sprintf("AP×age: b=%.4f, p=%.3g", ap_age_row[1, "Estimate"], ap_age_row[1, "Pr(>|t|)"]))
      if (nrow(ap_agesq_row) > 0) sub_parts <- c(sub_parts,
        sprintf("AP×age²: b=%.4f, p=%.3g", ap_agesq_row[1, "Estimate"], ap_agesq_row[1, "Pr(>|t|)"]))
      if (f_line != "") sub_parts <- c(sub_parts, f_line)

      ggplot() +
        geom_point(data = d_pts, aes(x = .data[[AGE]], y = .data[[target]]),
                   alpha = 0.1, size = 0.4, color = "grey50") +
        geom_line(data = nd, aes(x = ab_g_dyn__visit_age, y = pred, color = AP),
                  linewidth = 0.9) +
        scale_color_manual(values = ap_colors) +
        labs(title = paste0(roi_label, "  (", paste(sub_parts, collapse = "; "), ")"),
             subtitle = paste0("Linear sig in: ", sig_in_linear),
             x = "Age (z)", y = "CT (z)", color = "AP") + plot_theme
    }, warning = function(w) invokeRestart("muffleWarning")),
    error = function(e) { message("    Fail: ", target); grid::nullGrob() })
    plots_nl[[length(plots_nl) + 1]] <- p
  }

  write_pdf(plots_nl, file.path(out_dir, "ap_x_age_nonlinear.pdf"),
            paste0("AP × Age — Nonlinear (", length(nl_sig_targets), " ROIs)"))
}


# ############################################################################
# SECTION 2: Age × Sex Interaction Plots
# ############################################################################
cat("\n========================================")
cat("\n  SECTION 2: Age × Sex Interaction Plots")
cat("\n========================================\n")

for (variant in c("linear", "nonlinear")) {
  f_tmpl <- if (variant == "linear") f_sex_lin else f_sex_nl
  include_sq <- variant == "nonlinear"
  cat(sprintf("\n  %s: all %d ROIs\n", variant, length(targets)))
  plots <- list()

  for (target in targets) {
    roi_label <- parse_roi(target)

    # Get stats from analysis 1 results
    f_val <- get_stat(a1_res, target, "^F_approx$")
    f_sig <- get_stat(a1_res, target, "^F_sig$")
    confirmed <- get_stat(a1_res, target, "^confirmed$")

    p <- tryCatch(withCallingHandlers({
      f <- gsub("\\{target\\}", target, f_tmpl)
      mod <- lmer(as.formula(f), data = dat, REML = FALSE)
      nd <- make_nd_sex(age_seq, dat, include_age_sq = include_sq)
      nd$pred <- predict(mod, newdata = nd, re.form = NA)

      d_s <- dat[!is.na(dat[[target]]), ]
      d_s$Sex <- ifelse(d_s$ab_g_stc__cohort_sex == "1", "Male", "Female")
      d_pts <- rbind(safe_sample(d_s[d_s$Sex == "Male", ], N_SAMPLE / 2),
                     safe_sample(d_s[d_s$Sex == "Female", ], N_SAMPLE / 2))

      # Extract interaction coefs from model
      s <- summary(mod)
      coefs <- coef(s)
      age_sex_row <- coefs[grepl("visit_age.*cohort_sex|cohort_sex.*visit_age", rownames(coefs)) &
                            !grepl("age_sq", rownames(coefs)), , drop = FALSE]
      sub_parts <- c()
      if (nrow(age_sex_row) > 0)
        sub_parts <- c(sub_parts, sprintf("age×sex: b=%.4f, p=%.3g",
                                           age_sex_row[1, "Estimate"], age_sex_row[1, "Pr(>|t|)"]))

      if (include_sq) {
        agesq_sex_row <- coefs[grepl("age_sq.*cohort_sex|cohort_sex.*age_sq", rownames(coefs)), , drop = FALSE]
        if (nrow(agesq_sex_row) > 0) {
          sub_parts <- c(sub_parts, sprintf("age²×sex: b=%.4f, p=%.3g",
                                             agesq_sex_row[1, "Estimate"], agesq_sex_row[1, "Pr(>|t|)"]))
          # Mark which are sig
          sig_parts <- c()
          if (nrow(age_sex_row) > 0 && age_sex_row[1, "Pr(>|t|)"] < 0.05) sig_parts <- c(sig_parts, "age×sex")
          if (agesq_sex_row[1, "Pr(>|t|)"] < 0.05) sig_parts <- c(sig_parts, "age²×sex")
          if (length(sig_parts) > 0) sub_parts <- c(sub_parts, paste0("sig: ", paste(sig_parts, collapse = "+")))
        }
        if (!is.na(f_val)) sub_parts <- c(sub_parts, sprintf("F=%.1f%s", f_val,
                                                               ifelse(!is.na(f_sig) && f_sig == 1, "*", "")))
      } else {
        if (!is.na(f_val)) sub_parts <- c(sub_parts, sprintf("block F=%.1f", f_val))
      }

      conf_tag <- if (!is.na(confirmed) && confirmed == 1) " *" else ""

      ggplot() +
        geom_point(data = d_pts, aes(x = .data[[AGE]], y = .data[[target]], color = Sex),
                   alpha = 0.15, size = 0.5) +
        geom_line(data = nd, aes(x = ab_g_dyn__visit_age, y = pred, color = Sex),
                  linewidth = 0.9) +
        scale_color_manual(values = sex_colors) +
        labs(title = paste0(roi_label, conf_tag, "  (", paste(sub_parts, collapse = "; "), ")"),
             x = "Age (z)", y = "CT (z)", color = NULL) + plot_theme
    }, warning = function(w) invokeRestart("muffleWarning")),
    error = function(e) { message("    Fail: ", target); grid::nullGrob() })
    plots[[length(plots) + 1]] <- p
  }

  write_pdf(plots, file.path(out_dir, paste0("age_x_sex_", variant, ".pdf")),
            paste0("Age × Sex — ", tools::toTitleCase(variant),
                   " (* = confirmed) [", length(targets), " ROIs]"))
}


# ############################################################################
# SECTION 3: Age Trajectory Plots
# ############################################################################
cat("\n========================================")
cat("\n  SECTION 3: Age Trajectory Plots")
cat("\n========================================\n")

for (variant in c("linear", "nonlinear")) {
  f_tmpl <- if (variant == "linear") f_age_lin else f_age_nl
  include_sq <- variant == "nonlinear"
  cat(sprintf("\n  %s: all %d ROIs\n", variant, length(targets)))
  plots <- list()

  for (target in targets) {
    roi_label <- parse_roi(target)

    # Get prelim stats
    age_coef <- get_stat(prelim, target, "^term1_est$")
    age_p    <- get_stat(prelim, target, "^term1_fdr_p$")
    f_val    <- get_stat(prelim, target, "^F_approx$")
    confirmed <- get_stat(prelim, target, "^confirmed$")

    p <- tryCatch(withCallingHandlers({
      f <- gsub("\\{target\\}", target, f_tmpl)
      mod <- lmer(as.formula(f), data = dat, REML = FALSE)
      nd <- make_nd_age(age_seq, dat, include_age_sq = include_sq)
      nd$pred <- predict(mod, newdata = nd, re.form = NA)

      # Get the age coefficient from this model
      s <- summary(mod)
      age_row <- coef(s)["ab_g_dyn__visit_age", ]

      sub_parts <- sprintf("age: b=%.4f, p=%.3g", age_row["Estimate"], age_row["Pr(>|t|)"])
      if (include_sq) {
        sq_row <- coef(s)["age_sq", ]
        sub_parts <- c(sub_parts, sprintf("age²: b=%.4f, p=%.3g", sq_row["Estimate"], sq_row["Pr(>|t|)"]))
        if (!is.na(f_val)) sub_parts <- c(sub_parts, sprintf("F=%.1f", f_val))
      }

      d_pts <- safe_sample(dat[!is.na(dat[[target]]), ], N_SAMPLE)
      color <- if (variant == "linear") "#2C7BB6" else "#D7191C"

      ggplot() +
        geom_point(data = d_pts, aes(x = .data[[AGE]], y = .data[[target]]),
                   alpha = 0.1, size = 0.4, color = "grey50") +
        geom_line(data = nd, aes(x = ab_g_dyn__visit_age, y = pred),
                  color = color, linewidth = 1) +
        labs(title = paste0(roi_label, "  (", paste(sub_parts, collapse = "; "), ")"),
             x = "Age (z)", y = "CT (z)") + plot_theme
    }, warning = function(w) invokeRestart("muffleWarning")),
    error = function(e) { message("    Fail: ", target); grid::nullGrob() })
    plots[[length(plots) + 1]] <- p
  }

  write_pdf(plots, file.path(out_dir, paste0("age_trajectory_", variant, ".pdf")),
            paste0("Age Trajectory — ", tools::toTitleCase(variant), " [", length(targets), " ROIs]"))
}

# --- Linear vs Nonlinear overlay (confirmed age² ROIs only) ---
if (length(confirmed_age_sq) > 0) {
  cat(sprintf("\n  Linear vs Nonlinear overlay: %d confirmed ROIs\n", length(confirmed_age_sq)))
  plots_cmp <- list()

  for (target in confirmed_age_sq) {
    roi_label <- parse_roi(target)
    f_val <- get_stat(prelim, target, "^F_approx$")
    f_p   <- get_stat(prelim, target, "^lrt_fdr_p$")

    p <- tryCatch(withCallingHandlers({
      mod_lin <- lmer(as.formula(gsub("\\{target\\}", target, f_age_lin)), data = dat, REML = FALSE)
      mod_nl  <- lmer(as.formula(gsub("\\{target\\}", target, f_age_nl)), data = dat, REML = FALSE)

      nd_lin <- make_nd_age(age_seq, dat, FALSE)
      nd_nl  <- make_nd_age(age_seq, dat, TRUE)
      nd_lin$pred <- predict(mod_lin, newdata = nd_lin, re.form = NA)
      nd_nl$pred  <- predict(mod_nl, newdata = nd_nl, re.form = NA)

      nd_lin$Fit <- "Linear"; nd_nl$Fit <- "Nonlinear"
      nd_both <- rbind(nd_lin[, c("ab_g_dyn__visit_age", "pred", "Fit")],
                       nd_nl[, c("ab_g_dyn__visit_age", "pred", "Fit")])
      nd_both$Fit <- factor(nd_both$Fit, levels = c("Nonlinear", "Linear"))

      d_pts <- safe_sample(dat[!is.na(dat[[target]]), ], N_SAMPLE)
      stat_line <- sprintf("F=%.1f, p_fdr=%.4f", f_val, f_p)

      ggplot() +
        geom_point(data = d_pts, aes(x = .data[[AGE]], y = .data[[target]]),
                   alpha = 0.1, size = 0.4, color = "grey50") +
        geom_line(data = nd_both,
                  aes(x = ab_g_dyn__visit_age, y = pred, color = Fit, linetype = Fit),
                  linewidth = 1) +
        scale_color_manual(values = c("Nonlinear" = "#D7191C", "Linear" = "#2C7BB6")) +
        scale_linetype_manual(values = c("Nonlinear" = "solid", "Linear" = "dashed")) +
        labs(title = paste0(roi_label, "  (", stat_line, ")"),
             subtitle = "Red solid = nonlinear, Blue dashed = linear",
             x = "Age (z)", y = "CT (z)") + plot_theme
    }, warning = function(w) invokeRestart("muffleWarning")),
    error = function(e) { message("    Fail: ", target); grid::nullGrob() })
    plots_cmp[[length(plots_cmp) + 1]] <- p
  }

  write_pdf(plots_cmp, file.path(out_dir, "age_trajectory_linear_vs_nonlinear.pdf"),
            paste0("Linear vs Nonlinear Age Trajectory [", length(confirmed_age_sq), " confirmed ROIs]"))
}


# ############################################################################
# SECTION 4: KSADS Interaction Plots (Sensitivity, 3 samples)
# ############################################################################
cat("\n========================================")
cat("\n  SECTION 4: KSADS Interaction Plots")
cat("\n========================================\n")

# Build KSADS samples using pre-computed columns
dat_raw <- prep$dat_raw
person_sens <- dat_raw %>%
  distinct(participant_id, .keep_all = TRUE) %>%
  select(participant_id, ab_g_stc__cohort_sex, group = ksads_stable_sens)

sens_case <- c(
  person_sens$participant_id[person_sens$group == "Always"],
  person_sens$participant_id[person_sens$group == "Almost_Always"]
)
sens_ctrl <- person_sens$participant_id[person_sens$group == "Never"]

build_dx_sample <- function(case_pids, ctrl_pids, dat) {
  ids <- data.frame(
    participant_id = c(case_pids, ctrl_pids),
    ksads_dx_always_never = factor(c(rep(1, length(case_pids)), rep(0, length(ctrl_pids)))))
  dat %>% inner_join(ids, by = "participant_id")
}

ksads_samples <- list(
  list(label = "Sensitivity Full Sample",    prefix = "sens_full",
       dat = build_dx_sample(sens_case, sens_ctrl, dat_raw)),
  list(label = "Sensitivity Sex-Balanced",   prefix = "sens_sexbal",
       dat = build_dx_sample(sens_case,
             balance_controls_on_sex(sens_case, sens_ctrl, dat_raw, "Sens bal"), dat_raw)),
  list(label = "Sensitivity 1:1 Matched",    prefix = "sens_1to1",
       dat = build_dx_sample(sens_case,
             match_controls_1to1(sens_case, sens_ctrl, dat_raw, "Sens 1:1"), dat_raw))
)

DX <- "ksads_dx_always_never"

# KSADS formulas
f_dx_base   <- paste0("{target} ~ ", AGE, " + ", COV, " + ", DX, " + ", DX, ":", AGE, " + ", RE)
f_dx_agesex <- paste0("{target} ~ ", AGE, " + ", COV, " + ", AGE, ":", SEX, " + ", DX,
                      " + ", DX, ":", AGE, " + ", RE)
f_dx_nl     <- paste0("{target} ~ ", AGE, " + age_sq + ", COV, " + ", DX,
                      " + ", DX, ":", AGE, " + ", DX, ":age_sq + ", RE)

ksads_out <- file.path(out_dir, "ksads_stable")
dir.create(ksads_out, recursive = TRUE, showWarnings = FALSE)

for (s in ksads_samples) {
  cat(sprintf("\n  --- %s ---\n", s$label))

  dat_s <- rescale_numeric(s$dat)
  dat_s$age_sq <- dat_s$ab_g_dyn__visit_age^2
  dat_s$ksads_dx_always_never <- s$dat$ksads_dx_always_never  # restore factor

  age_seq_s <- seq(min(dat_s[[AGE]], na.rm = TRUE), max(dat_s[[AGE]], na.rm = TRUE), length.out = 50)

  # Load sig results for this sample's models (if available)
  ksads_sig_dir <- file.path(tables_dir, "significant_results")

  for (variant in list(
    list(name = "base_linear",   formula = f_dx_base,   sq = FALSE, label = "Base Linear"),
    list(name = "agesex_linear", formula = f_dx_agesex, sq = FALSE, label = "Linear + Age×Sex"),
    list(name = "nonlinear",     formula = f_dx_nl,     sq = TRUE,  label = "Nonlinear")
  )) {
    cat(sprintf("    %s...\n", variant$label))
    plots <- list()

    for (target in targets) {
      roi_label <- parse_roi(target)

      p <- tryCatch(withCallingHandlers({
        f <- gsub("\\{target\\}", target, variant$formula)
        mod <- lmer(as.formula(f), data = dat_s, REML = FALSE)
        nd <- make_nd_dx(age_seq_s, dat_s, include_age_sq = variant$sq)
        nd$pred <- predict(mod, newdata = nd, re.form = NA)

        # Extract DX×age coef
        s_mod <- summary(mod)
        coefs <- coef(s_mod)
        dx_age_row <- coefs[grepl("always_never.*visit_age|visit_age.*always_never", rownames(coefs)) &
                             !grepl("age_sq", rownames(coefs)), , drop = FALSE]
        sub_parts <- c()
        if (nrow(dx_age_row) > 0)
          sub_parts <- c(sub_parts, sprintf("Dx×age: b=%.4f, p=%.3g",
                                             dx_age_row[1, "Estimate"], dx_age_row[1, "Pr(>|t|)"]))
        if (variant$sq) {
          dx_sq_row <- coefs[grepl("always_never.*age_sq|age_sq.*always_never", rownames(coefs)), , drop = FALSE]
          if (nrow(dx_sq_row) > 0)
            sub_parts <- c(sub_parts, sprintf("Dx×age²: b=%.4f, p=%.3g",
                                               dx_sq_row[1, "Estimate"], dx_sq_row[1, "Pr(>|t|)"]))
        }

        d_s_plot <- dat_s[!is.na(dat_s[[target]]), ]
        d_s_plot$Group <- ifelse(d_s_plot$ksads_dx_always_never == "1", "Always Dx", "Never Dx")
        d_pts <- rbind(safe_sample(d_s_plot[d_s_plot$Group == "Never Dx", ], N_SAMPLE / 2),
                       safe_sample(d_s_plot[d_s_plot$Group == "Always Dx", ], N_SAMPLE / 2))

        ggplot() +
          geom_point(data = d_pts, aes(x = .data[[AGE]], y = .data[[target]], color = Group),
                     alpha = 0.2, size = 0.5) +
          geom_line(data = nd, aes(x = ab_g_dyn__visit_age, y = pred, color = Group),
                    linewidth = 0.9) +
          scale_color_manual(values = dx_colors) +
          labs(title = paste0(roi_label, "  (", paste(sub_parts, collapse = "; "), ")"),
               x = "Age (z)", y = "CT (z)", color = NULL) + plot_theme
      }, warning = function(w) invokeRestart("muffleWarning")),
      error = function(e) { message("      Fail: ", target); grid::nullGrob() })
      plots[[length(plots) + 1]] <- p
    }

    write_pdf(plots,
              file.path(ksads_out, paste0(s$prefix, "_", variant$name, ".pdf")),
              paste0("KSADS ", s$label, " — ", variant$label, " [", length(targets), " ROIs]"))
  }
}

cat("\n=== All interaction plots complete ===\n")
cat("  AP plots:   ", out_dir, "\n")
cat("  KSADS plots: ", ksads_out, "\n")


================================================================================ 
  END OF CODE LISTING
================================================================================ 
